# Supplementary material for: RNF144B negatively regulates antiviral immunity by targeting MDA5 for autophagic degradation
Source: EMBO Rep. 2024 Sep 16;25(10):4594–624. doi: 10.1038/s44319-024-00256-w (PMC11467429; doi:10.1038/s44319-024-00256-w)
Supplement: Supplementary file 3 — Dataset EV1 [file 44319_2024_256_MOESM3_ESM.xlsx]

## Sheet: Sheet2
Dateset EV1: RNA-Seq data from host cells infected with Porcine reproductive and respiratory syndrome virus (PRRSV), Foot-and-mouth disease virus (FMDV), and Seneca virus A (SeV).

## Sheet: Sheet1
RNA-Seq data from host cells infected with Porcine reproductive and respiratory syndrome virus (PRRSV), Foot-and-mouth disease virus (FMDV), and Seneca virus A (SeV).
Virus	PRRSV	FMDV	SVA
differentially expressed gene	ENSSSCG00000012637	gene:ENSSSCG00000016254	gene:ENSSSCG00000032436
	ENSSSCG00000027862	gene:ENSSSCG00000008957	gene:ENSSSCG00000010911
	ENSSSCG00000007150	gene:ENSSSCG00000039214	gene:ENSSSCG00000004425
	ENSSSCG00000002666	gene:ENSSSCG00000015357	gene:ENSSSCG00000036340
	ENSSSCG00000001572	gene:ENSSSCG00000008953	gene:ENSSSCG00000004053
	ENSSSCG00000001579	gene:ENSSSCG00000001404	gene:ENSSSCG00000007719
	ENSSSCG00000001985	gene:ENSSSCG00000015654	gene:ENSSSCG00000013145
	ENSSSCG00000001984	gene:ENSSSCG00000049219	gene:ENSSSCG00000010922
	ENSSSCG00000028304	gene:ENSSSCG00000043530	gene:ENSSSCG00000025602
	ENSSSCG00000011237	gene:ENSSSCG00000011905	gene:ENSSSCG00000002135
	ENSSSCG00000016057	gene:ENSSSCG00000051079	gene:ENSSSCG00000012890
	ENSSSCG00000016062	gene:ENSSSCG00000001459	gene:ENSSSCG00000001395
	ENSSSCG00000022144	gene:ENSSSCG00000008959	gene:ENSSSCG00000024480
	ENSSSCG00000017886	gene:ENSSSCG00000040053	gene:ENSSSCG00000016900
	ENSSSCG00000016512	gene:ENSSSCG00000046024	gene:ENSSSCG00000033613
	ENSSSCG00000013223	gene:ENSSSCG00000041619	gene:ENSSSCG00000004687
	ENSSSCG00000003160	gene:ENSSSCG00000051196	gene:ENSSSCG00000038745
	ENSSSCG00000029475	gene:ENSSSCG00000037986	gene:ENSSSCG00000028182
	ENSSSCG00000004510	gene:ENSSSCG00000000418	gene:ENSSSCG00000011358
	ENSSSCG00000024096	gene:ENSSSCG00000026695	gene:ENSSSCG00000011239
	ENSSSCG00000006543	gene:ENSSSCG00000035436	gene:ENSSSCG00000043413
	ENSSSCG00000023216	gene:ENSSSCG00000015653	gene:ENSSSCG00000042386
	ENSSSCG00000014009	gene:ENSSSCG00000048203	gene:ENSSSCG00000021748
	ENSSSCG00000021903	gene:ENSSSCG00000004180	gene:ENSSSCG00000013551
	ENSSSCG00000027209	gene:ENSSSCG00000045443	gene:ENSSSCG00000017146
	ENSSSCG00000028357	gene:ENSSSCG00000040035	gene:ENSSSCG00000001341
	ENSSSCG00000030232	gene:ENSSSCG00000002821	gene:ENSSSCG00000032367
	ENSSSCG00000023288	gene:ENSSSCG00000049325	gene:ENSSSCG00000009580
	ENSSSCG00000007492	gene:ENSSSCG00000013654	gene:ENSSSCG00000031999
	ENSSSCG00000018015	gene:ENSSSCG00000038965	gene:ENSSSCG00000008648
	ENSSSCG00000028512	gene:ENSSSCG00000032474	gene:ENSSSCG00000011877
	ENSSSCG00000009477	gene:ENSSSCG00000038562	gene:ENSSSCG00000014835
	ENSSSCG00000010388	gene:ENSSSCG00000008090	gene:ENSSSCG00000007458
	ENSSSCG00000012146	gene:ENSSSCG00000004369	gene:ENSSSCG00000015644
	ENSSSCG00000009157	gene:ENSSSCG00000013653	gene:ENSSSCG00000000021
	ENSSSCG00000014287	gene:ENSSSCG00000032149	gene:ENSSSCG00000024591
	ENSSSCG00000001852	gene:ENSSSCG00000032561	gene:ENSSSCG00000005503
	ENSSSCG00000004368	gene:ENSSSCG00000023716	gene:ENSSSCG00000043519
	ENSSSCG00000006899	gene:ENSSSCG00000030681	gene:ENSSSCG00000033479
	ENSSSCG00000008742	gene:ENSSSCG00000034087	gene:ENSSSCG00000004670
	ENSSSCG00000027797	gene:ENSSSCG00000013296	gene:ENSSSCG00000038867
	ENSSSCG00000021341	gene:ENSSSCG00000024305	gene:ENSSSCG00000010540
	ENSSSCG00000002281	gene:ENSSSCG00000001403	gene:ENSSSCG00000024344
	ENSSSCG00000017788	gene:ENSSSCG00000051397	gene:ENSSSCG00000044627
	ENSSSCG00000026173	gene:ENSSSCG00000015299	gene:ENSSSCG00000007559
	ENSSSCG00000007448	gene:ENSSSCG00000035760	gene:ENSSSCG00000016101
	ENSSSCG00000016573	gene:ENSSSCG00000046757	gene:ENSSSCG00000014198
	ENSSSCG00000010502	gene:ENSSSCG00000006987	gene:ENSSSCG00000034570
	ENSSSCG00000010509	gene:ENSSSCG00000016628	gene:ENSSSCG00000016502
	ENSSSCG00000030010	gene:ENSSSCG00000049105	gene:ENSSSCG00000000647
	ENSSSCG00000028790	gene:ENSSSCG00000041859	gene:ENSSSCG00000038879
	ENSSSCG00000012842	gene:ENSSSCG00000015579	gene:ENSSSCG00000015549
	ENSSSCG00000010261	gene:ENSSSCG00000044764	gene:ENSSSCG00000031882
	ENSSSCG00000010268	gene:ENSSSCG00000024357	gene:ENSSSCG00000040317
	ENSSSCG00000009782	gene:ENSSSCG00000024759	gene:ENSSSCG00000001011
	ENSSSCG00000009778	gene:ENSSSCG00000038331	gene:ENSSSCG00000015653
	ENSSSCG00000009786	gene:ENSSSCG00000049358	gene:ENSSSCG00000044208
	ENSSSCG00000006697	gene:ENSSSCG00000043918	gene:ENSSSCG00000036322
	ENSSSCG00000006698	gene:ENSSSCG00000014336	gene:ENSSSCG00000006776
	ENSSSCG00000004695	gene:ENSSSCG00000005211	gene:ENSSSCG00000009100
	ENSSSCG00000004697	gene:ENSSSCG00000015015	gene:ENSSSCG00000024672
	ENSSSCG00000008858	gene:ENSSSCG00000000749	gene:ENSSSCG00000031881
	ENSSSCG00000004735	gene:ENSSSCG00000009002	gene:ENSSSCG00000050740
	ENSSSCG00000005209	gene:ENSSSCG00000040961	gene:ENSSSCG00000005027
	ENSSSCG00000005208	gene:ENSSSCG00000016237	gene:ENSSSCG00000047246
	ENSSSCG00000005211	gene:ENSSSCG00000010224	gene:ENSSSCG00000012006
	ENSSSCG00000018055	gene:ENSSSCG00000014198	gene:ENSSSCG00000048562
	ENSSSCG00000013011	gene:ENSSSCG00000009100	gene:ENSSSCG00000038231
	ENSSSCG00000015238	gene:ENSSSCG00000017723	gene:ENSSSCG00000039419
	ENSSSCG00000007727	gene:ENSSSCG00000031708	gene:ENSSSCG00000002142
	ENSSSCG00000027550	gene:ENSSSCG00000034754	gene:ENSSSCG00000013303
	ENSSSCG00000009396	gene:ENSSSCG00000020705	gene:ENSSSCG00000037358
	ENSSSCG00000009395	gene:ENSSSCG00000007007	gene:ENSSSCG00000014985
	ENSSSCG00000009391	gene:ENSSSCG00000001952	gene:ENSSSCG00000010438
	ENSSSCG00000016709	gene:ENSSSCG00000017705	gene:ENSSSCG00000012828
	ENSSSCG00000029347	gene:ENSSSCG00000037358	gene:ENSSSCG00000035037
	ENSSSCG00000022075	gene:ENSSSCG00000004154	gene:ENSSSCG00000005437
	ENSSSCG00000028887	gene:ENSSSCG00000004572	gene:ENSSSCG00000010580
	ENSSSCG00000025883	gene:ENSSSCG00000005472	gene:ENSSSCG00000001509
	ENSSSCG00000029531	gene:ENSSSCG00000004755	gene:ENSSSCG00000031708
	ENSSSCG00000026552	gene:ENSSSCG00000038148	gene:ENSSSCG00000021206
	ENSSSCG00000009930	gene:ENSSSCG00000003839	gene:ENSSSCG00000003718
	ENSSSCG00000012965	gene:ENSSSCG00000039442	gene:ENSSSCG00000013351
	ENSSSCG00000012967	gene:ENSSSCG00000013890	gene:ENSSSCG00000027660
	ENSSSCG00000005724	gene:ENSSSCG00000013303	gene:ENSSSCG00000001703
	ENSSSCG00000001912	gene:ENSSSCG00000022849	gene:ENSSSCG00000040446
	ENSSSCG00000001913	gene:ENSSSCG00000003669	gene:ENSSSCG00000034989
	ENSSSCG00000003438	gene:ENSSSCG00000033479	gene:ENSSSCG00000024759
	ENSSSCG00000002003	gene:ENSSSCG00000037815	gene:ENSSSCG00000002001
	ENSSSCG00000024207	gene:ENSSSCG00000036322	gene:ENSSSCG00000009959
	ENSSSCG00000014177	gene:ENSSSCG00000023852	gene:ENSSSCG00000001952
	ENSSSCG00000008593	gene:ENSSSCG00000011570	gene:ENSSSCG00000009042
	ENSSSCG00000011913	gene:ENSSSCG00000013885	gene:ENSSSCG00000003729
	ENSSSCG00000011239	gene:ENSSSCG00000004195	gene:ENSSSCG00000030548
	ENSSSCG00000010539	gene:ENSSSCG00000005992	gene:ENSSSCG00000030153
	ENSSSCG00000014114	gene:ENSSSCG00000034107	gene:ENSSSCG00000036790
	ENSSSCG00000008557	gene:ENSSSCG00000009434	gene:ENSSSCG00000032475
	ENSSSCG00000008562	gene:ENSSSCG00000009630	gene:ENSSSCG00000041918
	ENSSSCG00000001463	gene:ENSSSCG00000013940	gene:ENSSSCG00000006923
	ENSSSCG00000025593	gene:ENSSSCG00000030300	gene:ENSSSCG00000037583
	ENSSSCG00000028872	gene:ENSSSCG00000036363	gene:ENSSSCG00000041820
	ENSSSCG00000025173	gene:ENSSSCG00000004179	gene:ENSSSCG00000035420
	ENSSSCG00000006651	gene:ENSSSCG00000009665	gene:ENSSSCG00000039393
	ENSSSCG00000024125	gene:ENSSSCG00000022089	gene:ENSSSCG00000000393
	ENSSSCG00000008187	gene:ENSSSCG00000006862	gene:ENSSSCG00000024219
	ENSSSCG00000022265	gene:ENSSSCG00000045769	gene:ENSSSCG00000040961
	ENSSSCG00000020912	gene:ENSSSCG00000047166	gene:ENSSSCG00000034754
	ENSSSCG00000006378	gene:ENSSSCG00000010054	gene:ENSSSCG00000022101
	ENSSSCG00000024756	gene:ENSSSCG00000035037	gene:ENSSSCG00000008162
	ENSSSCG00000013086	gene:ENSSSCG00000001931	gene:ENSSSCG00000039224
	ENSSSCG00000022820	gene:ENSSSCG00000021515	gene:ENSSSCG00000008388
	ENSSSCG00000016140	gene:ENSSSCG00000008157	gene:ENSSSCG00000004464
	ENSSSCG00000014838	gene:ENSSSCG00000015487	gene:ENSSSCG00000020701
	ENSSSCG00000017160	gene:ENSSSCG00000010922	gene:ENSSSCG00000040617
	ENSSSCG00000017158	gene:ENSSSCG00000001867	gene:ENSSSCG00000013418
	ENSSSCG00000016853	gene:ENSSSCG00000035077	gene:ENSSSCG00000014997
	ENSSSCG00000008786	gene:ENSSSCG00000000475	gene:ENSSSCG00000035216
	ENSSSCG00000006949	gene:ENSSSCG00000027855	gene:ENSSSCG00000027340
	ENSSSCG00000006947	gene:ENSSSCG00000032613	gene:ENSSSCG00000045833
	ENSSSCG00000027073	gene:ENSSSCG00000004125	gene:ENSSSCG00000004420
	ENSSSCG00000026715	gene:ENSSSCG00000003135	gene:ENSSSCG00000007993
	ENSSSCG00000005386	gene:ENSSSCG00000009477	gene:ENSSSCG00000004917
	ENSSSCG00000015390	gene:ENSSSCG00000027726	gene:ENSSSCG00000005277
	ENSSSCG00000000769	gene:ENSSSCG00000013387	gene:ENSSSCG00000035078
	ENSSSCG00000000773	gene:ENSSSCG00000040317	gene:ENSSSCG00000031380
	ENSSSCG00000000774	gene:ENSSSCG00000015644	gene:ENSSSCG00000008124
	ENSSSCG00000016637	gene:ENSSSCG00000026602	gene:ENSSSCG00000035634
	ENSSSCG00000023400	gene:ENSSSCG00000006590	gene:ENSSSCG00000012893
	ENSSSCG00000014672	gene:ENSSSCG00000009083	gene:ENSSSCG00000004172
	ENSSSCG00000021019	gene:ENSSSCG00000012027	gene:ENSSSCG00000034347
	ENSSSCG00000017420	gene:ENSSSCG00000011951	gene:ENSSSCG00000037132
	ENSSSCG00000017416	gene:ENSSSCG00000010478	gene:ENSSSCG00000032408
	ENSSSCG00000021223	gene:ENSSSCG00000013655	gene:ENSSSCG00000016261
	ENSSSCG00000016009	gene:ENSSSCG00000051352	gene:ENSSSCG00000015897
	ENSSSCG00000010211	gene:ENSSSCG00000013551	gene:ENSSSCG00000036213
	ENSSSCG00000003755	gene:ENSSSCG00000027529	gene:ENSSSCG00000009029
	ENSSSCG00000008339	gene:ENSSSCG00000004425	gene:ENSSSCG00000025240
	ENSSSCG00000004480	gene:ENSSSCG00000025134	gene:ENSSSCG00000015322
	ENSSSCG00000004487	gene:ENSSSCG00000049851	gene:ENSSSCG00000006512
	ENSSSCG00000006781	gene:ENSSSCG00000047757	gene:ENSSSCG00000011393
	ENSSSCG00000006776	gene:ENSSSCG00000026454	gene:ENSSSCG00000044574
	ENSSSCG00000006777	gene:ENSSSCG00000029296	gene:ENSSSCG00000001985
	ENSSSCG00000024692	gene:ENSSSCG00000002383	gene:ENSSSCG00000030424
	ENSSSCG00000007508	gene:ENSSSCG00000006335	gene:ENSSSCG00000005524
	ENSSSCG00000015850	gene:ENSSSCG00000004917	gene:ENSSSCG00000012173
	ENSSSCG00000023868	gene:ENSSSCG00000035971	gene:ENSSSCG00000004830
	ENSSSCG00000027544	gene:ENSSSCG00000002135	gene:ENSSSCG00000015579
	ENSSSCG00000012771	gene:ENSSSCG00000023684	gene:ENSSSCG00000051067
	ENSSSCG00000014179	gene:ENSSSCG00000047017	gene:ENSSSCG00000025856
	ENSSSCG00000014184	gene:ENSSSCG00000027820	gene:ENSSSCG00000012258
	ENSSSCG00000024172	gene:ENSSSCG00000051135	gene:ENSSSCG00000038912
	ENSSSCG00000005003	gene:ENSSSCG00000014214	gene:ENSSSCG00000023320
	ENSSSCG00000009682	gene:ENSSSCG00000024954	gene:ENSSSCG00000009011
	ENSSSCG00000009680	gene:ENSSSCG00000029249	gene:ENSSSCG00000012027
	ENSSSCG00000001394	gene:ENSSSCG00000036113	gene:ENSSSCG00000022092
	ENSSSCG00000003526	gene:ENSSSCG00000015770	gene:ENSSSCG00000014565
	ENSSSCG00000024793	gene:ENSSSCG00000016626	gene:ENSSSCG00000005981
	ENSSSCG00000029691	gene:ENSSSCG00000003805	gene:ENSSSCG00000017522
	ENSSSCG00000006048	gene:ENSSSCG00000017991	gene:ENSSSCG00000026454
	ENSSSCG00000023362	gene:ENSSSCG00000051023	gene:ENSSSCG00000011876
	ENSSSCG00000006378	gene:ENSSSCG00000008388	gene:ENSSSCG00000015770
	ENSSSCG00000006923	gene:ENSSSCG00000047073	gene:ENSSSCG00000039950
	ENSSSCG00000024973	gene:ENSSSCG00000011133	gene:ENSSSCG00000006196
	ENSSSCG00000006924	gene:ENSSSCG00000017384	gene:ENSSSCG00000004572
	ENSSSCG00000030589	gene:ENSSSCG00000045833	gene:ENSSSCG00000009633
	ENSSSCG00000017108	gene:ENSSSCG00000020970	gene:ENSSSCG00000033786
	ENSSSCG00000017087	gene:ENSSSCG00000008771	gene:ENSSSCG00000002716
	ENSSSCG00000007830	gene:ENSSSCG00000035859	gene:ENSSSCG00000009431
	ENSSSCG00000016113	gene:ENSSSCG00000034167	gene:ENSSSCG00000022912
	ENSSSCG00000011853	gene:ENSSSCG00000011727	gene:ENSSSCG00000028304
	ENSSSCG00000011856	gene:ENSSSCG00000027477	gene:ENSSSCG00000034087
	ENSSSCG00000013368	gene:ENSSSCG00000022741	gene:ENSSSCG00000017402
	ENSSSCG00000008443	gene:ENSSSCG00000010580	gene:ENSSSCG00000038397
	ENSSSCG00000027551	gene:ENSSSCG00000039419	gene:ENSSSCG00000028552
	ENSSSCG00000027836	gene:ENSSSCG00000024439	gene:ENSSSCG00000026951
	ENSSSCG00000010454	gene:ENSSSCG00000004918	gene:ENSSSCG00000045508
	ENSSSCG00000014058	gene:ENSSSCG00000039224	gene:ENSSSCG00000036556
	ENSSSCG00000008292	gene:ENSSSCG00000013297	gene:ENSSSCG00000032473
	ENSSSCG00000022547	gene:ENSSSCG00000039120	gene:ENSSSCG00000041467
	ENSSSCG00000008736	gene:ENSSSCG00000004065	gene:ENSSSCG00000008496
	ENSSSCG00000001528	gene:ENSSSCG00000031970	gene:ENSSSCG00000011951
	ENSSSCG00000001527	gene:ENSSSCG00000044843	gene:ENSSSCG00000003197
	ENSSSCG00000001532	gene:ENSSSCG00000027607	gene:ENSSSCG00000016140
	ENSSSCG00000024867	gene:ENSSSCG00000035403	gene:ENSSSCG00000013296
	ENSSSCG00000008003	gene:ENSSSCG00000024596	gene:ENSSSCG00000026383
	ENSSSCG00000005425	gene:ENSSSCG00000012076	gene:ENSSSCG00000004755
	ENSSSCG00000015114	gene:ENSSSCG00000004830	gene:ENSSSCG00000029030
	ENSSSCG00000016809	gene:ENSSSCG00000009011	gene:ENSSSCG00000031337
	ENSSSCG00000017882	gene:ENSSSCG00000024591	gene:ENSSSCG00000025206
	ENSSSCG00000017877	gene:ENSSSCG00000007722	gene:ENSSSCG00000028571
	ENSSSCG00000023822	gene:ENSSSCG00000023320	gene:ENSSSCG00000007901
	ENSSSCG00000011408	gene:ENSSSCG00000035078	gene:ENSSSCG00000014156
	ENSSSCG00000010686	gene:ENSSSCG00000009664	gene:ENSSSCG00000013655
	ENSSSCG00000003738	gene:ENSSSCG00000023229	gene:ENSSSCG00000024823
	ENSSSCG00000014426	gene:ENSSSCG00000015476	gene:ENSSSCG00000016851
	ENSSSCG00000008877	gene:ENSSSCG00000048680	gene:ENSSSCG00000021815
	ENSSSCG00000003192	gene:ENSSSCG00000004573	gene:ENSSSCG00000039751
	ENSSSCG00000026414	gene:ENSSSCG00000008162	gene:ENSSSCG00000035051
	ENSSSCG00000000148	gene:ENSSSCG00000016338	gene:ENSSSCG00000023362
	ENSSSCG00000000150	gene:ENSSSCG00000032715	gene:ENSSSCG00000010186
	ENSSSCG00000029737	gene:ENSSSCG00000033844	gene:ENSSSCG00000011570
	ENSSSCG00000028771	gene:ENSSSCG00000032221	gene:ENSSSCG00000005472
	ENSSSCG00000008647	gene:ENSSSCG00000032622	gene:ENSSSCG00000035403
	ENSSSCG00000024974	gene:ENSSSCG00000017411	gene:ENSSSCG00000035077
	ENSSSCG00000023690	gene:ENSSSCG00000026940	gene:ENSSSCG00000004897
	ENSSSCG00000013021	gene:ENSSSCG00000022092	gene:ENSSSCG00000009542
	ENSSSCG00000013023	gene:ENSSSCG00000037449	gene:ENSSSCG00000027331
	ENSSSCG00000007984	gene:ENSSSCG00000003744	gene:ENSSSCG00000016255
	ENSSSCG00000009759	gene:ENSSSCG00000037910	gene:ENSSSCG00000007808
	ENSSSCG00000004110	gene:ENSSSCG00000009975	gene:ENSSSCG00000001463
	ENSSSCG00000025782	gene:ENSSSCG00000032320	gene:ENSSSCG00000004154
	ENSSSCG00000006851	gene:ENSSSCG00000011874	gene:ENSSSCG00000009396
	ENSSSCG00000002557	gene:ENSSSCG00000051187	gene:ENSSSCG00000014277
	ENSSSCG00000021651	gene:ENSSSCG00000009482	gene:ENSSSCG00000021515
	ENSSSCG00000027573	gene:ENSSSCG00000021569	gene:ENSSSCG00000022780
	ENSSSCG00000011876	gene:ENSSSCG00000013735	gene:ENSSSCG00000004369
	ENSSSCG00000029430	gene:ENSSSCG00000011218	gene:ENSSSCG00000027477
	ENSSSCG00000029301	gene:ENSSSCG00000048562	gene:ENSSSCG00000033750
	ENSSSCG00000027450	gene:ENSSSCG00000039761	gene:ENSSSCG00000009348
	ENSSSCG00000026550	gene:ENSSSCG00000007719	gene:ENSSSCG00000011133
	ENSSSCG00000002828	gene:ENSSSCG00000031321	gene:ENSSSCG00000003655
	ENSSSCG00000023903	gene:ENSSSCG00000015411	gene:ENSSSCG00000014431
	ENSSSCG00000009224	gene:ENSSSCG00000038879	gene:ENSSSCG00000027529
	ENSSSCG00000024115	gene:ENSSSCG00000009029	gene:ENSSSCG00000033787
	ENSSSCG00000015720	gene:ENSSSCG00000028552	gene:ENSSSCG00000040904
	ENSSSCG00000012241	gene:ENSSSCG00000016900	gene:ENSSSCG00000032221
	ENSSSCG00000010608	gene:ENSSSCG00000008691	gene:ENSSSCG00000010478
	ENSSSCG00000010604	gene:ENSSSCG00000035650	gene:ENSSSCG00000023229
	ENSSSCG00000012124	gene:ENSSSCG00000015649	gene:ENSSSCG00000008772
	ENSSSCG00000024132	gene:ENSSSCG00000017199	gene:ENSSSCG00000000457
	ENSSSCG00000007962	gene:ENSSSCG00000025588	gene:ENSSSCG00000006418
	ENSSSCG00000007248	gene:ENSSSCG00000030957	gene:ENSSSCG00000000475
	ENSSSCG00000006492	gene:ENSSSCG00000031616	gene:ENSSSCG00000006066
	ENSSSCG00000006495	gene:ENSSSCG00000008772	gene:ENSSSCG00000001506
	ENSSSCG00000006499	gene:ENSSSCG00000015563	gene:ENSSSCG00000037815
	ENSSSCG00000028571	gene:ENSSSCG00000026041	gene:ENSSSCG00000005992
	ENSSSCG00000022860	gene:ENSSSCG00000008820	gene:ENSSSCG00000050858
	ENSSSCG00000000426	gene:ENSSSCG00000034207	gene:ENSSSCG00000014171
	ENSSSCG00000000433	gene:ENSSSCG00000007817	gene:ENSSSCG00000001689
	ENSSSCG00000027219	gene:ENSSSCG00000012006	gene:ENSSSCG00000029763
	ENSSSCG00000020769	gene:ENSSSCG00000020906	gene:ENSSSCG00000016925
	ENSSSCG00000026539	gene:ENSSSCG00000044627	gene:ENSSSCG00000015014
	ENSSSCG00000015488	gene:ENSSSCG00000015014	gene:ENSSSCG00000001457
	ENSSSCG00000030262	gene:ENSSSCG00000009633	gene:ENSSSCG00000003839
	ENSSSCG00000025810	gene:ENSSSCG00000030165	gene:ENSSSCG00000037536
	ENSSSCG00000014672	gene:ENSSSCG00000035612	gene:ENSSSCG00000015525
	ENSSSCG00000014670	gene:ENSSSCG00000040904	gene:ENSSSCG00000007508
	ENSSSCG00000001402	gene:ENSSSCG00000028304	gene:ENSSSCG00000009477
	ENSSSCG00000017003	gene:ENSSSCG00000005186	gene:ENSSSCG00000027806
	ENSSSCG00000017006	gene:ENSSSCG00000007772	gene:ENSSSCG00000023379
	ENSSSCG00000026305	gene:ENSSSCG00000022925	gene:ENSSSCG00000008953
	ENSSSCG00000016411	gene:ENSSSCG00000022031	gene:ENSSSCG00000016243
	ENSSSCG00000015273	gene:ENSSSCG00000036556	gene:ENSSSCG00000004195
	ENSSSCG00000003042	gene:ENSSSCG00000022780	gene:ENSSSCG00000013298
	ENSSSCG00000010835	gene:ENSSSCG00000002716	gene:ENSSSCG00000031342
	ENSSSCG00000001004	gene:ENSSSCG00000002252	gene:ENSSSCG00000040673
	ENSSSCG00000000863	gene:ENSSSCG00000011672	gene:ENSSSCG00000039080
	ENSSSCG00000005900	gene:ENSSSCG00000014277	gene:ENSSSCG00000020906
	ENSSSCG00000002282	gene:ENSSSCG00000023972	gene:ENSSSCG00000010454
	ENSSSCG00000002287	gene:ENSSSCG00000022246	gene:ENSSSCG00000003137
	ENSSSCG00000021383	gene:ENSSSCG00000014156	gene:ENSSSCG00000009129
	ENSSSCG00000003275	gene:ENSSSCG00000030153	gene:ENSSSCG00000017991
	ENSSSCG00000007033	gene:ENSSSCG00000007874	gene:ENSSSCG00000001398
	ENSSSCG00000023241	gene:ENSSSCG00000001703	gene:ENSSSCG00000005186
	ENSSSCG00000011282	gene:ENSSSCG00000001076	gene:ENSSSCG00000026602
	ENSSSCG00000026113	gene:ENSSSCG00000010683	gene:ENSSSCG00000012479
	ENSSSCG00000016593	gene:ENSSSCG00000005087	gene:ENSSSCG00000015299
	ENSSSCG00000024359	gene:ENSSSCG00000042788	gene:ENSSSCG00000017254
	ENSSSCG00000027139	gene:ENSSSCG00000005498	gene:ENSSSCG00000030681
	ENSSSCG00000024812	gene:ENSSSCG00000005981	gene:ENSSSCG00000007030
	ENSSSCG00000029573	gene:ENSSSCG00000040181	gene:ENSSSCG00000015357
	ENSSSCG00000013753	gene:ENSSSCG00000003729	gene:ENSSSCG00000032622
	ENSSSCG00000013752	gene:ENSSSCG00000009348	gene:ENSSSCG00000004825
	ENSSSCG00000011686	gene:ENSSSCG00000011496	gene:ENSSSCG00000032903
	ENSSSCG00000009852	gene:ENSSSCG00000031509	gene:ENSSSCG00000027607
	ENSSSCG00000017517	gene:ENSSSCG00000034494	gene:ENSSSCG00000036129
	ENSSSCG00000017521	gene:ENSSSCG00000013931	gene:ENSSSCG00000024614
	ENSSSCG00000030242	gene:ENSSSCG00000017238	gene:ENSSSCG00000026940
	ENSSSCG00000022162	gene:ENSSSCG00000023178	gene:ENSSSCG00000046054
	ENSSSCG00000010148	gene:ENSSSCG00000001885	gene:ENSSSCG00000004156
	ENSSSCG00000030458	gene:ENSSSCG00000008443	gene:ENSSSCG00000007874
	ENSSSCG00000005373	gene:ENSSSCG00000011360	gene:ENSSSCG00000016053
	ENSSSCG00000005374	gene:ENSSSCG00000030424	gene:ENSSSCG00000011874
	ENSSSCG00000005379	gene:ENSSSCG00000013298	gene:ENSSSCG00000031924
	ENSSSCG00000027571	gene:ENSSSCG00000024377	gene:ENSSSCG00000006733
	ENSSSCG00000026969	gene:ENSSSCG00000015136	gene:ENSSSCG00000011942
	ENSSSCG00000007655	gene:ENSSSCG00000005097	gene:ENSSSCG00000034465
	ENSSSCG00000027293	gene:ENSSSCG00000015322	gene:ENSSSCG00000009051
	ENSSSCG00000022357	gene:ENSSSCG00000010186	gene:ENSSSCG00000005967
	ENSSSCG00000030648	gene:ENSSSCG00000011286	gene:ENSSSCG00000049384
	ENSSSCG00000007789	gene:ENSSSCG00000039318	gene:ENSSSCG00000036274
	ENSSSCG00000003780	gene:ENSSSCG00000030042	gene:ENSSSCG00000001561
	ENSSSCG00000012324	gene:ENSSSCG00000011569	gene:ENSSSCG00000024867
	ENSSSCG00000004024	gene:ENSSSCG00000025114	gene:ENSSSCG00000013758
	ENSSSCG00000003478	gene:ENSSSCG00000026499	gene:ENSSSCG00000032343
	ENSSSCG00000004823	gene:ENSSSCG00000017835	gene:ENSSSCG00000015301
	ENSSSCG00000004825	gene:ENSSSCG00000003718	gene:ENSSSCG00000032585
	ENSSSCG00000008977	gene:ENSSSCG00000025240	gene:ENSSSCG00000032715
	ENSSSCG00000008980	gene:ENSSSCG00000007484	gene:ENSSSCG00000011465
	ENSSSCG00000021669	gene:ENSSSCG00000032367	gene:ENSSSCG00000024439
	ENSSSCG00000030439	gene:ENSSSCG00000002917	gene:ENSSSCG00000035297
	ENSSSCG00000008372	gene:ENSSSCG00000003928	gene:ENSSSCG00000008275
	ENSSSCG00000021825	gene:ENSSSCG00000016720	gene:ENSSSCG00000039442
	ENSSSCG00000022773	gene:ENSSSCG00000006231	gene:ENSSSCG00000005965
	ENSSSCG00000011226	gene:ENSSSCG00000017091	gene:ENSSSCG00000012853
	ENSSSCG00000015384	gene:ENSSSCG00000025602	gene:ENSSSCG00000001422
	ENSSSCG00000015380	gene:ENSSSCG00000011499	gene:ENSSSCG00000006197
	ENSSSCG00000017416	gene:ENSSSCG00000036431	gene:ENSSSCG00000033325
	ENSSSCG00000009440	gene:ENSSSCG00000007030	gene:ENSSSCG00000020705
	ENSSSCG00000011936		gene:ENSSSCG00000040162
	ENSSSCG00000011942		gene:ENSSSCG00000002004
	ENSSSCG00000012744		gene:ENSSSCG00000009881
	ENSSSCG00000013908		gene:ENSSSCG00000013940
	ENSSSCG00000010579		gene:ENSSSCG00000006173
	ENSSSCG00000001869		gene:ENSSSCG00000017414
	ENSSSCG00000001502		gene:ENSSSCG00000035859
	ENSSSCG00000024960		gene:ENSSSCG00000038854
	ENSSSCG00000024260		gene:ENSSSCG00000051432
	ENSSSCG00000030404		gene:ENSSSCG00000032149
	ENSSSCG00000022486		gene:ENSSSCG00000007564
	ENSSSCG00000023414		gene:ENSSSCG00000010261
	ENSSSCG00000021472		gene:ENSSSCG00000017091
	ENSSSCG00000023110		gene:ENSSSCG00000022849
	ENSSSCG00000012880		gene:ENSSSCG00000018057
	ENSSSCG00000027757		gene:ENSSSCG00000016254
	ENSSSCG00000027209		gene:ENSSSCG00000017754
	ENSSSCG00000000295		gene:ENSSSCG00000031719
	ENSSSCG00000000293		gene:ENSSSCG00000004157
	ENSSSCG00000000292		gene:ENSSSCG00000004138
	ENSSSCG00000027849		gene:ENSSSCG00000010640
	ENSSSCG00000001094		gene:ENSSSCG00000004573
	ENSSSCG00000005533		gene:ENSSSCG00000011390
	ENSSSCG00000008687		gene:ENSSSCG00000001577
	ENSSSCG00000003401		gene:ENSSSCG00000021383
	ENSSSCG00000025417		gene:ENSSSCG00000006543
	ENSSSCG00000027378		gene:ENSSSCG00000006917
	ENSSSCG00000028108		gene:ENSSSCG00000014780
	ENSSSCG00000023062		gene:ENSSSCG00000005994
	ENSSSCG00000023609		gene:ENSSSCG00000030801
	ENSSSCG00000017900		gene:ENSSSCG00000015435
	ENSSSCG00000017903		gene:ENSSSCG00000002252
	ENSSSCG00000008127		gene:ENSSSCG00000031888
	ENSSSCG00000008129		gene:ENSSSCG00000006590
	ENSSSCG00000008128		gene:ENSSSCG00000008227
	ENSSSCG00000009907		gene:ENSSSCG00000026041
	ENSSSCG00000014970		gene:ENSSSCG00000027855
	ENSSSCG00000014971		gene:ENSSSCG00000049596
	ENSSSCG00000010146		gene:ENSSSCG00000012249
	ENSSSCG00000003707		gene:ENSSSCG00000046640
	ENSSSCG00000016957		gene:ENSSSCG00000002821
	ENSSSCG00000002362		gene:ENSSSCG00000003744
	ENSSSCG00000003217		gene:ENSSSCG00000030042
	ENSSSCG00000012061		gene:ENSSSCG00000021712
	ENSSSCG00000012062		gene:ENSSSCG00000029662
	ENSSSCG00000028419		gene:ENSSSCG00000005102
	ENSSSCG00000000114		gene:ENSSSCG00000034880
	ENSSSCG00000022916		gene:ENSSSCG00000032561
	ENSSSCG00000016782		gene:ENSSSCG00000035867
	ENSSSCG00000015801		gene:ENSSSCG00000015823
	ENSSSCG00000015801		gene:ENSSSCG00000033089
	ENSSSCG00000004594		gene:ENSSSCG00000013300
	ENSSSCG00000025352		gene:ENSSSCG00000013599
	ENSSSCG00000027660		gene:ENSSSCG00000042312
	ENSSSCG00000007951		gene:ENSSSCG00000004179
	ENSSSCG00000011570		gene:ENSSSCG00000033115
	ENSSSCG00000013545		gene:ENSSSCG00000013382
	ENSSSCG00000008586		gene:ENSSSCG00000030957
	ENSSSCG00000012088		gene:ENSSSCG00000032777
	ENSSSCG00000006625		gene:ENSSSCG00000049674
	ENSSSCG00000006624		gene:ENSSSCG00000014670
	ENSSSCG00000006622		gene:ENSSSCG00000015136
	ENSSSCG00000004567		gene:ENSSSCG00000030000
	ENSSSCG00000006070		gene:ENSSSCG00000049851
	ENSSSCG00000002755		gene:ENSSSCG00000006987
	ENSSSCG00000000075		gene:ENSSSCG00000006862
	ENSSSCG00000000078		gene:ENSSSCG00000004657
	ENSSSCG00000002550		gene:ENSSSCG00000026943
	ENSSSCG00000008977		gene:ENSSSCG00000016626
	ENSSSCG00000021062		gene:ENSSSCG00000001516
	ENSSSCG00000003684		gene:ENSSSCG00000008557
	ENSSSCG00000014794		gene:ENSSSCG00000009833
	ENSSSCG00000007808		gene:ENSSSCG00000034207
	ENSSSCG00000012161		gene:ENSSSCG00000001233
	ENSSSCG00000015570		gene:ENSSSCG00000016263
	ENSSSCG00000012688		gene:ENSSSCG00000041410
	ENSSSCG00000003612		gene:ENSSSCG00000014214
	ENSSSCG00000010445		gene:ENSSSCG00000002002
	ENSSSCG00000010449		gene:ENSSSCG00000008647
	ENSSSCG00000010451		gene:ENSSSCG00000039337
	ENSSSCG00000010452		gene:ENSSSCG00000011950
	ENSSSCG00000009806		gene:ENSSSCG00000025618
	ENSSSCG00000002646		gene:ENSSSCG00000005163
	ENSSSCG00000004244		gene:ENSSSCG00000011318
	ENSSSCG00000023052		gene:ENSSSCG00000002841
	ENSSSCG00000008636		gene:ENSSSCG00000037449
	ENSSSCG00000021359		gene:ENSSSCG00000036354
	ENSSSCG00000028278		gene:ENSSSCG00000015649
	ENSSSCG00000010638		gene:ENSSSCG00000009975
	ENSSSCG00000017231		gene:ENSSSCG00000004065
	ENSSSCG00000017230		gene:ENSSSCG00000005211
	ENSSSCG00000009657		gene:ENSSSCG00000013931
	ENSSSCG00000016452		gene:ENSSSCG00000031509
	ENSSSCG00000016449		gene:ENSSSCG00000009002
	ENSSSCG00000008902		gene:ENSSSCG00000016512
	ENSSSCG00000008903		gene:ENSSSCG00000017720
	ENSSSCG00000008901		gene:ENSSSCG00000005688
	ENSSSCG00000024385		gene:ENSSSCG00000022089
	ENSSSCG00000007284		gene:ENSSSCG00000007544
	ENSSSCG00000007275		gene:ENSSSCG00000032422
	ENSSSCG00000007281		gene:ENSSSCG00000039327
	ENSSSCG00000003895		gene:ENSSSCG00000001885
	ENSSSCG00000026582		gene:ENSSSCG00000011569
	ENSSSCG00000023324		gene:ENSSSCG00000024973
	ENSSSCG00000029359		gene:ENSSSCG00000007817
	ENSSSCG00000009002		gene:ENSSSCG00000009132
	ENSSSCG00000023814		gene:ENSSSCG00000003897
	ENSSSCG00000023142		gene:ENSSSCG00000034302
	ENSSSCG00000030582		gene:ENSSSCG00000035153
	ENSSSCG00000026100		gene:ENSSSCG00000009293
	ENSSSCG00000008056		gene:ENSSSCG00000013313
	ENSSSCG00000005277		gene:ENSSSCG00000011628
	ENSSSCG00000011474		gene:ENSSSCG00000025588
	ENSSSCG00000016262		gene:ENSSSCG00000032710
	ENSSSCG00000016263		gene:ENSSSCG00000013307
	ENSSSCG00000009998		gene:ENSSSCG00000009852
	ENSSSCG00000013036		gene:ENSSSCG00000027820
	ENSSSCG00000013028		gene:ENSSSCG00000004902
	ENSSSCG00000013030		gene:ENSSSCG00000022370
	ENSSSCG00000013033		gene:ENSSSCG00000016720
	ENSSSCG00000010411		gene:ENSSSCG00000017238
	ENSSSCG00000014348		gene:ENSSSCG00000028157
	ENSSSCG00000014349		gene:ENSSSCG00000036856
	ENSSSCG00000008647		gene:ENSSSCG00000008820
	ENSSSCG00000008648		gene:ENSSSCG00000000774
	ENSSSCG00000002995		gene:ENSSSCG00000016057
	ENSSSCG00000011250		gene:ENSSSCG00000008771
	ENSSSCG00000000005		gene:ENSSSCG00000037572
	ENSSSCG00000000839		gene:ENSSSCG00000034242
	ENSSSCG00000000840		gene:ENSSSCG00000034216
	ENSSSCG00000021065		gene:ENSSSCG00000016237
	ENSSSCG00000005842		gene:ENSSSCG00000025729
	ENSSSCG00000005845		gene:ENSSSCG00000000133
	ENSSSCG00000030898		gene:ENSSSCG00000007007
	ENSSSCG00000006127		gene:ENSSSCG00000023972
	ENSSSCG00000016567		gene:ENSSSCG00000037591
	ENSSSCG00000016568		gene:ENSSSCG00000020666
	ENSSSCG00000027607		gene:ENSSSCG00000042788
	ENSSSCG00000025167		gene:ENSSSCG00000008090
	ENSSSCG00000026744		gene:ENSSSCG00000000521
	ENSSSCG00000022942		gene:ENSSSCG00000015487
	ENSSSCG00000030900		gene:ENSSSCG00000001394
	ENSSSCG00000017328		gene:ENSSSCG00000033453
	ENSSSCG00000027745		gene:ENSSSCG00000026552
	ENSSSCG00000024333		gene:ENSSSCG00000030277
	ENSSSCG00000017414		gene:ENSSSCG00000001578
	ENSSSCG00000016090		gene:ENSSSCG00000027372
	ENSSSCG00000011393		gene:ENSSSCG00000004180
	ENSSSCG00000021815		gene:ENSSSCG00000009083
	ENSSSCG00000012350		gene:ENSSSCG00000017420
	ENSSSCG00000000623		gene:ENSSSCG00000017886
	ENSSSCG00000003140		gene:ENSSSCG00000033703
	ENSSSCG00000003141		gene:ENSSSCG00000013297
	ENSSSCG00000005925		gene:ENSSSCG00000012055
	ENSSSCG00000005926		gene:ENSSSCG00000051023
	ENSSSCG00000000555		gene:ENSSSCG00000005498
	ENSSSCG00000007007		gene:ENSSSCG00000017705
	ENSSSCG00000016502		gene:ENSSSCG00000001931
	ENSSSCG00000007516		gene:ENSSSCG00000010683
	ENSSSCG00000001049		gene:ENSSSCG00000017723
	ENSSSCG00000001050		gene:ENSSSCG00000039300
	ENSSSCG00000029592		gene:ENSSSCG00000024152
	ENSSSCG00000025104		gene:ENSSSCG00000017199
	ENSSSCG00000016531		gene:ENSSSCG00000018015
	ENSSSCG00000016530		gene:ENSSSCG00000004109
	ENSSSCG00000024463		gene:ENSSSCG00000022197
	ENSSSCG00000011391		gene:ENSSSCG00000014672
	ENSSSCG00000004963		gene:ENSSSCG00000012076
	ENSSSCG00000013938		gene:ENSSSCG00000009664
	ENSSSCG00000014441		gene:ENSSSCG00000037975
	ENSSSCG00000028912		gene:ENSSSCG00000009665
	ENSSSCG00000024095		gene:ENSSSCG00000027860
	ENSSSCG00000021590		gene:ENSSSCG00000008812
	ENSSSCG00000012076		gene:ENSSSCG00000012077
	ENSSSCG00000026872		gene:ENSSSCG00000013114
	ENSSSCG00000002392		gene:ENSSSCG00000034167
	ENSSSCG00000028725		gene:ENSSSCG00000006802
	ENSSSCG00000028058		gene:ENSSSCG00000001229
	ENSSSCG00000029642		gene:ENSSSCG00000014820
	ENSSSCG00000022789		gene:ENSSSCG00000003763
	ENSSSCG00000010108		gene:ENSSSCG00000034802
	ENSSSCG00000007473		gene:ENSSSCG00000026695
	ENSSSCG00000026996		gene:ENSSSCG00000040038
	ENSSSCG00000013314		gene:ENSSSCG00000011727
	ENSSSCG00000003848		gene:ENSSSCG00000032613
	ENSSSCG00000010514		gene:ENSSSCG00000001252
	ENSSSCG00000010511		gene:ENSSSCG00000021576
	ENSSSCG00000010513		gene:ENSSSCG00000049192
	ENSSSCG00000014133		gene:ENSSSCG00000006955
	ENSSSCG00000026555		gene:ENSSSCG00000039214
	ENSSSCG00000002328		gene:ENSSSCG00000027726
	ENSSSCG00000002333		gene:ENSSSCG00000023165
	ENSSSCG00000002332		gene:ENSSSCG00000010452
	ENSSSCG00000023379		gene:ENSSSCG00000038763
	ENSSSCG00000030108		gene:ENSSSCG00000015411
	ENSSSCG00000028299		gene:ENSSSCG00000025593
	ENSSSCG00000006099		gene:ENSSSCG00000042638
	ENSSSCG00000020666		gene:ENSSSCG00000009482
	ENSSSCG00000022101		gene:ENSSSCG00000005724
	ENSSSCG00000017952		gene:ENSSSCG00000001049
	ENSSSCG00000026795		gene:ENSSSCG00000025134
	ENSSSCG00000007935		gene:ENSSSCG00000001076
	ENSSSCG00000010734		gene:ENSSSCG00000015476
	ENSSSCG00000014221		gene:ENSSSCG00000003805
	ENSSSCG00000026430		gene:ENSSSCG00000041364
	ENSSSCG00000011874		gene:ENSSSCG00000031781
	ENSSSCG00000013418		gene:ENSSSCG00000022237
	ENSSSCG00000013421		gene:ENSSSCG00000022011
	ENSSSCG00000000403		gene:ENSSSCG00000005215
	ENSSSCG00000000068		gene:ENSSSCG00000008978
	ENSSSCG00000024375		gene:ENSSSCG00000006625
	ENSSSCG00000022171		gene:ENSSSCG00000001009
	ENSSSCG00000005404		gene:ENSSSCG00000027894
	ENSSSCG00000005738		gene:ENSSSCG00000006107
	ENSSSCG00000028245		gene:ENSSSCG00000013664
	ENSSSCG00000023194		gene:ENSSSCG00000026977
	ENSSSCG00000006564		gene:ENSSSCG00000000148
	ENSSSCG00000025551		gene:ENSSSCG00000032474
	ENSSSCG00000005943		gene:ENSSSCG00000040181
	ENSSSCG00000025023		gene:ENSSSCG00000010451
	ENSSSCG00000015103		gene:ENSSSCG00000010605
	ENSSSCG00000013991		gene:ENSSSCG00000033222
	ENSSSCG00000011317		gene:ENSSSCG00000035650
	ENSSSCG00000027340		gene:ENSSSCG00000048326
	ENSSSCG00000016822		gene:ENSSSCG00000036113
	ENSSSCG00000004053		gene:ENSSSCG00000047073
	ENSSSCG00000004059		gene:ENSSSCG00000013397
	ENSSSCG00000014371		gene:ENSSSCG00000048101
	ENSSSCG00000014374		gene:ENSSSCG00000029249
	ENSSSCG00000002389		gene:ENSSSCG00000022246
	ENSSSCG00000002383		gene:ENSSSCG00000017416
	ENSSSCG00000008986		gene:ENSSSCG00000001913
	ENSSSCG00000008990		gene:ENSSSCG00000011004
	ENSSSCG00000000457		gene:ENSSSCG00000008959
	ENSSSCG00000015332		gene:ENSSSCG00000005087
	ENSSSCG00000005484		gene:ENSSSCG00000012978
	ENSSSCG00000016438		gene:ENSSSCG00000006127
	ENSSSCG00000015862		gene:ENSSSCG00000031856
	ENSSSCG00000025181		gene:ENSSSCG00000009434
	ENSSSCG00000006954		gene:ENSSSCG00000033844
	ENSSSCG00000013848		gene:ENSSSCG00000040575
	ENSSSCG00000011540		gene:ENSSSCG00000024223
	ENSSSCG00000010026		gene:ENSSSCG00000031547
	ENSSSCG00000010024		gene:ENSSSCG00000002884
	ENSSSCG00000013494		gene:ENSSSCG00000023684
	ENSSSCG00000006630		gene:ENSSSCG00000045836
	ENSSSCG00000014569		gene:ENSSSCG00000030108
	ENSSSCG00000014565		gene:ENSSSCG00000009720
	ENSSSCG00000003059		gene:ENSSSCG00000024596
	ENSSSCG00000027709		gene:ENSSSCG00000012132
	ENSSSCG00000028382		gene:ENSSSCG00000035313
	ENSSSCG00000023633		gene:ENSSSCG00000024305
	ENSSSCG00000012201		gene:ENSSSCG00000009921
	ENSSSCG00000025192		gene:ENSSSCG00000010509
	ENSSSCG00000027103		gene:ENSSSCG00000008770
	ENSSSCG00000027528		gene:ENSSSCG00000017411
	ENSSSCG00000014780		gene:ENSSSCG00000016742
	ENSSSCG00000014781		gene:ENSSSCG00000008691
	ENSSSCG00000017146		gene:ENSSSCG00000000728
	ENSSSCG00000017148		gene:ENSSSCG00000025114
	ENSSSCG00000015564		gene:ENSSSCG00000040648
	ENSSSCG00000015565		gene:ENSSSCG00000048500
	ENSSSCG00000015563		gene:ENSSSCG00000025326
	ENSSSCG00000013632		gene:ENSSSCG00000003669
	ENSSSCG00000023599		gene:ENSSSCG00000001984
	ENSSSCG00000021886		gene:ENSSSCG00000015673
	ENSSSCG00000009611		gene:ENSSSCG00000009473
	ENSSSCG00000006743		gene:ENSSSCG00000024777
	ENSSSCG00000006737		gene:ENSSSCG00000027646
	ENSSSCG00000006418		gene:ENSSSCG00000020970
	ENSSSCG00000002000		gene:ENSSSCG00000022031
	ENSSSCG00000021357		gene:ENSSSCG00000038190
	ENSSSCG00000006209		gene:ENSSSCG00000002474
	ENSSSCG00000022915		gene:ENSSSCG00000016338
	ENSSSCG00000029890		gene:ENSSSCG00000038562
	ENSSSCG00000012727		gene:ENSSSCG00000030888
	ENSSSCG00000021092		gene:ENSSSCG00000040509
	ENSSSCG00000005711		gene:ENSSSCG00000032686
	ENSSSCG00000028338		gene:ENSSSCG00000008957
	ENSSSCG00000005043		gene:ENSSSCG00000036383
	ENSSSCG00000014997		gene:ENSSSCG00000030300
	ENSSSCG00000029083		gene:ENSSSCG00000010504
	ENSSSCG00000007308		gene:ENSSSCG00000008157
	ENSSSCG00000028585		gene:ENSSSCG00000016614
	ENSSSCG00000024614		gene:ENSSSCG00000027709
	ENSSSCG00000003497		gene:ENSSSCG00000016438
	ENSSSCG00000024018		gene:ENSSSCG00000017528
	ENSSSCG00000021504		gene:ENSSSCG00000006653
	ENSSSCG00000015135		gene:ENSSSCG00000006335
	ENSSSCG00000028322		gene:ENSSSCG00000017614
	ENSSSCG00000021274		gene:ENSSSCG00000025182
	ENSSSCG00000027268		gene:ENSSSCG00000015563
	ENSSSCG00000013002		gene:ENSSSCG00000025344
	ENSSSCG00000012157		gene:ENSSSCG00000007484
	ENSSSCG00000009146		gene:ENSSSCG00000010054
	ENSSSCG00000014304		gene:ENSSSCG00000030408
	ENSSSCG00000014303		gene:ENSSSCG00000011499
	ENSSSCG00000022011		gene:ENSSSCG00000032652
	ENSSSCG00000002268		gene:ENSSSCG00000023351
	ENSSSCG00000007776		gene:ENSSSCG00000022256
	ENSSSCG00000023033		gene:ENSSSCG00000028512
	ENSSSCG00000013768		gene:ENSSSCG00000001912
	ENSSSCG00000017298		gene:ENSSSCG00000023178
	ENSSSCG00000017301		gene:ENSSSCG00000008618
	ENSSSCG00000017300		gene:ENSSSCG00000004125
	ENSSSCG00000022685		gene:ENSSSCG00000015782
	ENSSSCG00000008275
	ENSSSCG00000012397
	ENSSSCG00000001177
	ENSSSCG00000004142
	ENSSSCG00000004139
	ENSSSCG00000004700
	ENSSSCG00000027677
	ENSSSCG00000007019
	ENSSSCG00000003275
	ENSSSCG00000029763
	ENSSSCG00000028635
	ENSSSCG00000027918
	ENSSSCG00000006734
	ENSSSCG00000027224
	ENSSSCG00000030243
	ENSSSCG00000028092
	ENSSSCG00000004895
	ENSSSCG00000004896
	ENSSSCG00000004897
	ENSSSCG00000010453
	ENSSSCG00000023912
	ENSSSCG00000029323
	ENSSSCG00000015662
	ENSSSCG00000022585
	ENSSSCG00000003903
	ENSSSCG00000020674
	ENSSSCG00000012574
	ENSSSCG00000012566
	ENSSSCG00000031023
	ENSSSCG00000023713
	ENSSSCG00000004617
	ENSSSCG00000004612
	ENSSSCG00000010849
	ENSSSCG00000003839
	ENSSSCG00000028762
	ENSSSCG00000004830
	ENSSSCG00000000879
	ENSSSCG00000029785
	ENSSSCG00000007052
	ENSSSCG00000006009
	ENSSSCG00000023928
	ENSSSCG00000029451
	ENSSSCG00000020882
	ENSSSCG00000027672
	ENSSSCG00000021822
	ENSSSCG00000023949
	ENSSSCG00000006325
	ENSSSCG00000006324
	ENSSSCG00000026034
	ENSSSCG00000010451
	ENSSSCG00000024750
	ENSSSCG00000024350
	ENSSSCG00000016128
	ENSSSCG00000004199
	ENSSSCG00000016832
	ENSSSCG00000009237
	ENSSSCG00000003112
	ENSSSCG00000001756
	ENSSSCG00000022828
	ENSSSCG00000005387
	ENSSSCG00000016855
	ENSSSCG00000017691
	ENSSSCG00000030456
	ENSSSCG00000022758
	ENSSSCG00000030156
	ENSSSCG00000021045
	ENSSSCG00000024791
	ENSSSCG00000028517
	ENSSSCG00000013664
	ENSSSCG00000026478
	ENSSSCG00000015071
	ENSSSCG00000017428
	ENSSSCG00000011358
	ENSSSCG00000011357
	ENSSSCG00000027645
	ENSSSCG00000012904
	ENSSSCG00000004977
	ENSSSCG00000026349
	ENSSSCG00000013436
	ENSSSCG00000008316
	ENSSSCG00000008309
	ENSSSCG00000008317
	ENSSSCG00000001232
	ENSSSCG00000025180
	ENSSSCG00000013260
	ENSSSCG00000008957
	ENSSSCG00000008961
	ENSSSCG00000002922
	ENSSSCG00000021411
	ENSSSCG00000030474
	ENSSSCG00000021430
	ENSSSCG00000006766
	ENSSSCG00000025392
	ENSSSCG00000015362
	ENSSSCG00000012117
	ENSSSCG00000021338
	ENSSSCG00000024951
	ENSSSCG00000014156
	ENSSSCG00000011516
	ENSSSCG00000011519
	ENSSSCG00000005587
	ENSSSCG00000022312
	ENSSSCG00000020823
	ENSSSCG00000006932
	ENSSSCG00000006928
	ENSSSCG00000006930
	ENSSSCG00000028246
	ENSSSCG00000006936
	ENSSSCG00000014564
	ENSSSCG00000011459
	ENSSSCG00000027806
	ENSSSCG00000023212
	ENSSSCG00000017114
	ENSSSCG00000009309
	ENSSSCG00000009303
	ENSSSCG00000013400
	ENSSSCG00000015519
	ENSSSCG00000011065
	ENSSSCG00000025425
	ENSSSCG00000028124
	ENSSSCG00000010469
	ENSSSCG00000014043
	ENSSSCG00000002703
	ENSSSCG00000006392
	ENSSSCG00000017723
	ENSSSCG00000023760
	ENSSSCG00000030309
	ENSSSCG00000006276
	ENSSSCG00000023243
	ENSSSCG00000026362
	ENSSSCG00000015793
	ENSSSCG00000011278
	ENSSSCG00000022297
	ENSSSCG00000012979
	ENSSSCG00000014951
	ENSSSCG00000009356
	ENSSSCG00000009357
	ENSSSCG00000008882
	ENSSSCG00000013181
	ENSSSCG00000003201
	ENSSSCG00000003197
	ENSSSCG00000025089
	ENSSSCG00000022360
	ENSSSCG00000000139
	ENSSSCG00000000135
	ENSSSCG00000028736
	ENSSSCG00000017561
	ENSSSCG00000017555
	ENSSSCG00000025889
	ENSSSCG00000004154
	ENSSSCG00000021324
	ENSSSCG00000015820
	ENSSSCG00000030801
	ENSSSCG00000013891
	ENSSSCG00000008004
	ENSSSCG00000010128
	ENSSSCG00000004570
	ENSSSCG00000012618
	ENSSSCG00000001422
	ENSSSCG00000001421
	ENSSSCG00000029830
	ENSSSCG00000002774
	ENSSSCG00000006862
	ENSSSCG00000011877
	ENSSSCG00000000921
	ENSSSCG00000012328
	ENSSSCG00000023785
	ENSSSCG00000017754
	ENSSSCG00000021361
	ENSSSCG00000023336
	ENSSSCG00000023150
	ENSSSCG00000015594
	ENSSSCG00000013597
	ENSSSCG00000013596
	ENSSSCG00000017272
	ENSSSCG00000011624
	ENSSSCG00000011628
	ENSSSCG00000011631
	ENSSSCG00000006734
	ENSSSCG00000012035
	ENSSSCG00000002021
	ENSSSCG00000026264
	ENSSSCG00000010952
	ENSSSCG00000024268
	ENSSSCG00000030535
	ENSSSCG00000010437
	ENSSSCG00000012077
	ENSSSCG00000027710
	ENSSSCG00000024161
	ENSSSCG00000009636
	ENSSSCG00000017721
	ENSSSCG00000021023
	ENSSSCG00000012000
	ENSSSCG00000012006
	ENSSSCG00000024257
	ENSSSCG00000027982
	ENSSSCG00000029539
	ENSSSCG00000001341
	ENSSSCG00000000436
	ENSSSCG00000030508
	ENSSSCG00000024707
	ENSSSCG00000025611
	ENSSSCG00000022734
	ENSSSCG00000015480
	ENSSSCG00000022843
	ENSSSCG00000010146
	ENSSSCG00000008572
	ENSSSCG00000011493
	ENSSSCG00000010042
	ENSSSCG00000004870
	ENSSSCG00000009123
	ENSSSCG00000010806
	ENSSSCG00000010808
	ENSSSCG00000026568
	ENSSSCG00000001659
	ENSSSCG00000023593
	ENSSSCG00000002311
	ENSSSCG00000026955
	ENSSSCG00000003261
	ENSSSCG00000003268
	ENSSSCG00000017666
	ENSSSCG00000030388
	ENSSSCG00000010756
	ENSSSCG00000030655
	ENSSSCG00000025560
	ENSSSCG00000027971
	ENSSSCG00000010878
	ENSSSCG00000013756
	ENSSSCG00000016243
	ENSSSCG00000013124
	ENSSSCG00000016100
	ENSSSCG00000017492
	ENSSSCG00000028337
	ENSSSCG00000012530
	ENSSSCG00000000563
	ENSSSCG00000001750
	ENSSSCG00000025851
	ENSSSCG00000022771
	ENSSSCG00000007642
	ENSSSCG00000007646
	ENSSSCG00000023178
	ENSSSCG00000026324
	ENSSSCG00000012118
	ENSSSCG00000025747
	ENSSSCG00000007606
	ENSSSCG00000021399
	ENSSSCG00000011363
	ENSSSCG00000011364
	ENSSSCG00000008478
	ENSSSCG00000001880
	ENSSSCG00000001882
	ENSSSCG00000027812
	ENSSSCG00000000184
	ENSSSCG00000015617
	ENSSSCG00000015621
	ENSSSCG00000015393
	ENSSSCG00000029732
	ENSSSCG00000011950
	ENSSSCG00000011952
	ENSSSCG00000001494
	ENSSSCG00000021753
	ENSSSCG00000022729
	ENSSSCG00000021446
	ENSSSCG00000023878
	ENSSSCG00000006335
	ENSSSCG00000024344
	ENSSSCG00000010329
	ENSSSCG00000006508
	ENSSSCG00000021712
	ENSSSCG00000010092
	ENSSSCG00000023698
	ENSSSCG00000011171
	ENSSSCG00000020663
	ENSSSCG00000029815
	ENSSSCG00000014907
	ENSSSCG00000014202
	ENSSSCG00000016893
	ENSSSCG00000007324
	ENSSSCG00000007327
	ENSSSCG00000008820
	ENSSSCG00000013408
	ENSSSCG00000027665
	ENSSSCG00000027564
	ENSSSCG00000011120
	ENSSSCG00000000288
	ENSSSCG00000005423
	ENSSSCG00000026710
	ENSSSCG00000025910
	ENSSSCG00000008697
	ENSSSCG00000006678
	ENSSSCG00000020817
	ENSSSCG00000022402
	ENSSSCG00000015973
	ENSSSCG00000011946
	ENSSSCG00000015074
	ENSSSCG00000015080
	ENSSSCG00000017914
	ENSSSCG00000016053
	ENSSSCG00000016050
	ENSSSCG00000024133
	ENSSSCG00000012262
	ENSSSCG00000009364
	ENSSSCG00000014387
	ENSSSCG00000002372
	ENSSSCG00000001951
	ENSSSCG00000003229
	ENSSSCG00000012055
	ENSSSCG00000023610
	ENSSSCG00000027806
	ENSSSCG00000007531
	ENSSSCG00000030024
	ENSSSCG00000021575
	ENSSSCG00000020798
	ENSSSCG00000005343
	ENSSSCG00000011560
	ENSSSCG00000007943
	ENSSSCG00000009720
	ENSSSCG00000029362
	ENSSSCG00000003559
	ENSSSCG00000014627
	ENSSSCG00000004592
	ENSSSCG00000000675
	ENSSSCG00000002138
	ENSSSCG00000002752
	ENSSSCG00000002749
	ENSSSCG00000000086
	ENSSSCG00000002529
	ENSSSCG00000007794
	ENSSSCG00000007797
	ENSSSCG00000006979
	ENSSSCG00000017131
	ENSSSCG00000017124
	ENSSSCG00000009815
	ENSSSCG00000012852
	ENSSSCG00000012853
	ENSSSCG00000005465
	ENSSSCG00000001198
	ENSSSCG00000001561
	ENSSSCG00000004087
	ENSSSCG00000029773
	ENSSSCG00000006227
	ENSSSCG00000025286
	ENSSSCG00000025881
	ENSSSCG00000026798
	ENSSSCG00000020790
	ENSSSCG00000012258
	ENSSSCG00000011393
	ENSSSCG00000020710
	ENSSSCG00000015324
	ENSSSCG00000008192
	ENSSSCG00000003158
	ENSSSCG00000011972
	ENSSSCG00000026635
	ENSSSCG00000026922
	ENSSSCG00000006535
	ENSSSCG00000006536
	ENSSSCG00000009676
	ENSSSCG00000026973
	ENSSSCG00000022234
	ENSSSCG00000028201
	ENSSSCG00000002792
	ENSSSCG00000025849
	ENSSSCG00000005266
	ENSSSCG00000013061
	ENSSSCG00000008012
	ENSSSCG00000008015
	ENSSSCG00000009469
	ENSSSCG00000009473
	ENSSSCG00000004328
	ENSSSCG00000004329
	ENSSSCG00000003005
	ENSSSCG00000010795
	ENSSSCG00000010798
	ENSSSCG00000022996
	ENSSSCG00000011833
	ENSSSCG00000014171
	ENSSSCG00000029042
	ENSSSCG00000013569
	ENSSSCG00000013573
	ENSSSCG00000023080
	ENSSSCG00000028430
	ENSSSCG00000016855
	ENSSSCG00000010924
	ENSSSCG00000004657
	ENSSSCG00000026877
	ENSSSCG00000021777
	ENSSSCG00000022194
	ENSSSCG00000029102
	ENSSSCG00000017479
	ENSSSCG00000010259
	ENSSSCG00000010258
	ENSSSCG00000012411
	ENSSSCG00000002471
	ENSSSCG00000002051
	ENSSSCG00000005951
	ENSSSCG00000001774
	ENSSSCG00000001773
	ENSSSCG00000007000
	ENSSSCG00000001064
	ENSSSCG00000016887
	ENSSSCG00000015246
	ENSSSCG00000017202
	ENSSSCG00000017201
	ENSSSCG00000009592
	ENSSSCG00000016520
	ENSSSCG00000027799
	ENSSSCG00000024845
	ENSSSCG00000030633
	ENSSSCG00000027682
	ENSSSCG00000013930
	ENSSSCG00000004952
	ENSSSCG00000002451
	ENSSSCG00000005715
	ENSSSCG00000005711
	ENSSSCG00000003993
	ENSSSCG00000030023
	ENSSSCG00000000396
	ENSSSCG00000025233
	ENSSSCG00000027269
	ENSSSCG00000026454
	ENSSSCG00000021766
	ENSSSCG00000024222
	ENSSSCG00000015645
	ENSSSCG00000015652
	ENSSSCG00000028986
	ENSSSCG00000028040
	ENSSSCG00000007457
	ENSSSCG00000009408
	ENSSSCG00000016374
	ENSSSCG00000010876
	ENSSSCG00000010998
	ENSSSCG00000010540
	ENSSSCG00000008545
	ENSSSCG00000008547
	ENSSSCG00000020893
	ENSSSCG00000024509
	ENSSSCG00000024393
	ENSSSCG00000028367
	ENSSSCG00000022493
	ENSSSCG00000003592
	ENSSSCG00000006659
	ENSSSCG00000020886
	ENSSSCG00000013564
	ENSSSCG00000022408
	ENSSSCG00000029597
	ENSSSCG00000023345
	ENSSSCG00000022204
	ENSSSCG00000011074
	ENSSSCG00000016147
	ENSSSCG00000014835
	ENSSSCG00000014883
	ENSSSCG00000014880
	ENSSSCG00000014207
	ENSSSCG00000008796
	ENSSSCG00000003137
	ENSSSCG00000024002
	ENSSSCG00000023825
	ENSSSCG00000000759
	ENSSSCG00000028875
	ENSSSCG00000023304
	ENSSSCG00000030302
	ENSSSCG00000025724
	ENSSSCG00000010451
	ENSSSCG00000028060
	ENSSSCG00000026633
	ENSSSCG00000028069
	ENSSSCG00000022880
	ENSSSCG00000023329
	ENSSSCG00000026939
	ENSSSCG00000013643
	ENSSSCG00000021567
	ENSSSCG00000028711
	ENSSSCG00000023807
	ENSSSCG00000014000
	ENSSSCG00000027428
	ENSSSCG00000016002
	ENSSSCG00000004064
	ENSSSCG00000009019
	ENSSSCG00000026990
	ENSSSCG00000004493
	ENSSSCG00000006788
	ENSSSCG00000027107
	ENSSSCG00000026894
	ENSSSCG00000016650
	ENSSSCG00000015341
	ENSSSCG00000010791
	ENSSSCG00000007524
	ENSSSCG00000011393
	ENSSSCG00000023095
	ENSSSCG00000014172
	ENSSSCG00000010039
	ENSSSCG00000004989
	ENSSSCG00000013510
	ENSSSCG00000020763
	ENSSSCG00000003513
	ENSSSCG00000006588
	ENSSSCG00000006590
	ENSSSCG00000006589
	ENSSSCG00000026007
	ENSSSCG00000000278
	ENSSSCG00000000274
	ENSSSCG00000002719
	ENSSSCG00000006382
	ENSSSCG00000006381
	ENSSSCG00000020906
	ENSSSCG00000027790
	ENSSSCG00000022733
	ENSSSCG00000007355
	ENSSSCG00000009542
	ENSSSCG00000009544
	ENSSSCG00000015539
	ENSSSCG00000012203
	ENSSSCG00000012201
	ENSSSCG00000025719
	ENSSSCG00000016907
	ENSSSCG00000002681
	ENSSSCG00000008722
	ENSSSCG00000001596
	ENSSSCG00000003367
	ENSSSCG00000030658
	ENSSSCG00000022895
	ENSSSCG00000024157
	ENSSSCG00000026940
	ENSSSCG00000015487
	ENSSSCG00000011254
	ENSSSCG00000017867
	ENSSSCG00000015009
	ENSSSCG00000016495
	ENSSSCG00000008867
	ENSSSCG00000027351
	ENSSSCG00000005667
	ENSSSCG00000021581
	ENSSSCG00000016742
	ENSSSCG00000006733
	ENSSSCG00000025579
	ENSSSCG00000027404
	ENSSSCG00000010749
	ENSSSCG00000027806
	ENSSSCG00000013873
	ENSSSCG00000024221
	ENSSSCG00000005313
	ENSSSCG00000005312
	ENSSSCG00000005065
	ENSSSCG00000009956
	ENSSSCG00000003670
	ENSSSCG00000009140
	ENSSSCG00000009072
	ENSSSCG00000030908
	ENSSSCG00000001835
	ENSSSCG00000005760
	ENSSSCG00000000685
	ENSSSCG00000002799
	ENSSSCG00000002790
	ENSSSCG00000002795
	ENSSSCG00000022397
	ENSSSCG00000006919
	ENSSSCG00000022272
	ENSSSCG00000007768
	ENSSSCG00000007764
	ENSSSCG00000017774
	ENSSSCG00000017768
	ENSSSCG00000013622
	ENSSSCG00000021386
	ENSSSCG00000024219
	ENSSSCG00000017291
	ENSSSCG00000017325
	ENSSSCG00000009761
	ENSSSCG00000012817
	ENSSSCG00000008236
	ENSSSCG00000006678
	ENSSSCG00000002516
	ENSSSCG00000004125
	ENSSSCG00000002006
	ENSSSCG00000002004
	ENSSSCG00000002002
	ENSSSCG00000005965
	ENSSSCG00000006289
	ENSSSCG00000026753
	ENSSSCG00000020985
	ENSSSCG00000022080
	ENSSSCG00000012160
	ENSSSCG00000030408
	ENSSSCG00000001468
	ENSSSCG00000003395
	ENSSSCG00000015735
	ENSSSCG00000022396
	ENSSSCG00000010301
	ENSSSCG00000007748
	ENSSSCG00000006578
	ENSSSCG00000026967
	ENSSSCG00000026482
	ENSSSCG00000007239
	ENSSSCG00000008399
	ENSSSCG00000004177
	ENSSSCG00000029414
	ENSSSCG00000000423
	ENSSSCG00000015673
	ENSSSCG00000015671
	ENSSSCG00000010067
	ENSSSCG00000007551
	ENSSSCG00000007435
	ENSSSCG00000011712
	ENSSSCG00000009211
	ENSSSCG00000013276
	ENSSSCG00000013281
	ENSSSCG00000004602
	ENSSSCG00000004603
	ENSSSCG00000010831
	ENSSSCG00000022599
	ENSSSCG00000003030
	ENSSSCG00000001453
	ENSSSCG00000002298
	ENSSSCG00000026806
	ENSSSCG00000023302
	ENSSSCG00000026336
	ENSSSCG00000024498
	ENSSSCG00000013147
	ENSSSCG00000010774
	ENSSSCG00000016119
	ENSSSCG00000012893
	ENSSSCG00000012890
	ENSSSCG00000017514
	ENSSSCG00000016842
	ENSSSCG00000009240
	ENSSSCG00000014258
	ENSSSCG00000014257
	ENSSSCG00000002449
	ENSSSCG00000003109
	ENSSSCG00000003107
	ENSSSCG00000016396
	ENSSSCG00000005364
	ENSSSCG00000001011
	ENSSSCG00000024995
	ENSSSCG00000005773
	ENSSSCG00000017698
	ENSSSCG00000017700
	ENSSSCG00000001341
	ENSSSCG00000016656
	ENSSSCG00000023044
	ENSSSCG00000011351
	ENSSSCG00000027372
	ENSSSCG00000012912
	ENSSSCG00000012916
	ENSSSCG00000001233
	ENSSSCG00000003491
	ENSSSCG00000003489
	ENSSSCG00000003488
	ENSSSCG00000026182
	ENSSSCG00000008952
	ENSSSCG00000023512
	ENSSSCG00000006161
	ENSSSCG00000006163
	ENSSSCG00000028829
	ENSSSCG00000028523
	ENSSSCG00000001810
	ENSSSCG00000007495
	ENSSSCG00000009462
	ENSSSCG00000012396
	ENSSSCG00000014167
	ENSSSCG00000013456
	ENSSSCG00000025298
	ENSSSCG00000005617
	ENSSSCG00000001861
	ENSSSCG00000001516
	ENSSSCG00000001509
	ENSSSCG00000001507
	ENSSSCG00000001508
	ENSSSCG00000008198
	ENSSSCG00000000728
	ENSSSCG00000022533
	ENSSSCG00000027894
	ENSSSCG00000020830
	ENSSSCG00000029384
	ENSSSCG00000016183
	ENSSSCG00000029290
	ENSSSCG00000017817
	ENSSSCG00000008836
	ENSSSCG00000015525
	ENSSSCG00000023976
	ENSSSCG00000011074
	ENSSSCG00000011072
	ENSSSCG00000029708
	ENSSSCG00000027855
	ENSSSCG00000002689
	ENSSSCG00000008713
	ENSSSCG00000001546
	ENSSSCG00000006461
	ENSSSCG00000025716
	ENSSSCG00000025932
	ENSSSCG00000006242
	ENSSSCG00000006250
	ENSSSCG00000006249
	ENSSSCG00000022216
	ENSSSCG00000026122
	ENSSSCG00000017416
	ENSSSCG00000015782
	ENSSSCG00000008135
	ENSSSCG00000014966
	ENSSSCG00000002348
	ENSSSCG00000009030
	ENSSSCG00000004890
	ENSSSCG00000004464
	ENSSSCG00000026196
	ENSSSCG00000000133
	ENSSSCG00000022287
	ENSSSCG00000007753
	ENSSSCG00000017549
	ENSSSCG00000024595
	ENSSSCG00000025686
	ENSSSCG00000030621
	ENSSSCG00000023150
	ENSSSCG00000017614
	ENSSSCG00000012342
	ENSSSCG00000026989
	ENSSSCG00000027532
	ENSSSCG00000015175
	ENSSSCG00000028487
	ENSSSCG00000005323
	ENSSSCG00000005325
	ENSSSCG00000013538
	ENSSSCG00000012117
	ENSSSCG00000012118
	ENSSSCG00000001787
	ENSSSCG00000023522
	ENSSSCG00000000655
	ENSSSCG00000000654
	ENSSSCG00000006063
	ENSSSCG00000027587
	ENSSSCG00000004408
	ENSSSCG00000027742
	ENSSSCG00000020870
	ENSSSCG00000029715
	ENSSSCG00000026063
	ENSSSCG00000006871
	ENSSSCG00000023171
	ENSSSCG00000029367
	ENSSSCG00000029836
	ENSSSCG00000014819
	ENSSSCG00000007812
	ENSSSCG00000023762
	ENSSSCG00000012173
	ENSSSCG00000012171
	ENSSSCG00000020906
	ENSSSCG00000011145
	ENSSSCG00000026357
	ENSSSCG00000013144
	ENSSSCG00000014039
	ENSSSCG00000010438
	ENSSSCG00000009833
	ENSSSCG00000004241
	ENSSSCG00000021546
	ENSSSCG00000012166
	ENSSSCG00000014855
	ENSSSCG00000022049
	ENSSSCG00000028536
	ENSSSCG00000028637
	ENSSSCG00000027353
	ENSSSCG00000010631
	ENSSSCG00000010224
	ENSSSCG00000009644
	ENSSSCG00000027396
	ENSSSCG00000025027
	ENSSSCG00000007268
	ENSSSCG00000013984
	ENSSSCG00000025326
	ENSSSCG00000007546
	ENSSSCG00000017887
	ENSSSCG00000029438
	ENSSSCG00000008039
	ENSSSCG00000011465
	ENSSSCG00000016265
	ENSSSCG00000024279
	ENSSSCG00000013313
	ENSSSCG00000013307
	ENSSSCG00000029070
	ENSSSCG00000001658
	ENSSSCG00000001657
	ENSSSCG00000005625
	ENSSSCG00000005880
	ENSSSCG00000023557
	ENSSSCG00000008061
	ENSSSCG00000021278
	ENSSSCG00000028521
	ENSSSCG00000024623
	ENSSSCG00000017335
	ENSSSCG00000017992
	ENSSSCG00000016092
	ENSSSCG00000016095
	ENSSSCG00000014265
	ENSSSCG00000004165
	ENSSSCG00000000570
	ENSSSCG00000022774
	ENSSSCG00000002841
	ENSSSCG00000030548
	ENSSSCG00000030291
	ENSSSCG00000024162
	ENSSSCG00000017039
	ENSSSCG00000001849
	ENSSSCG00000001076
	ENSSSCG00000015262
	ENSSSCG00000020967
	ENSSSCG00000025478
	ENSSSCG00000012591
	ENSSSCG00000027628
	ENSSSCG00000022796
	ENSSSCG00000008354
	ENSSSCG00000008347
	ENSSSCG00000004044
	ENSSSCG00000015436
	ENSSSCG00000015435
	ENSSSCG00000027369
	ENSSSCG00000022757
	ENSSSCG00000021149
	ENSSSCG00000016342
	ENSSSCG00000020930
	ENSSSCG00000009419
	ENSSSCG00000023863
	ENSSSCG00000011764
	ENSSSCG00000011885
	ENSSSCG00000024430
	ENSSSCG00000014125
	ENSSSCG00000014124
	ENSSSCG00000022197
	ENSSSCG00000027344
	ENSSSCG00000025836
	ENSSSCG00000017239
	ENSSSCG00000026248
	ENSSSCG00000027826
	ENSSSCG00000000215
	ENSSSCG00000029471
	ENSSSCG00000006366
	ENSSSCG00000030122
	ENSSSCG00000009664
	ENSSSCG00000025308
	ENSSSCG00000023926
	ENSSSCG00000016175
	ENSSSCG00000016174
	ENSSSCG00000011165
	ENSSSCG00000017924
	ENSSSCG00000009563
	ENSSSCG00000014899
	ENSSSCG00000014902
	ENSSSCG00000003080
	ENSSSCG00000026757
	ENSSSCG00000005429
	ENSSSCG00000028740
	ENSSSCG00000029092
	ENSSSCG00000021914
	ENSSSCG00000012397
	ENSSSCG00000015113
	ENSSSCG00000015105
	ENSSSCG00000015106
	ENSSSCG00000024362
	ENSSSCG00000011313
	ENSSSCG00000021495
	ENSSSCG00000009882
	ENSSSCG00000009881
	ENSSSCG00000009885
	ENSSSCG00000016933
	ENSSSCG00000003766
	ENSSSCG00000003763
	ENSSSCG00000005163
	ENSSSCG00000008997
	ENSSSCG00000000449
	ENSSSCG00000004438
	ENSSSCG00000027860
	ENSSSCG00000004535
	ENSSSCG00000030505
	ENSSSCG00000024673
	ENSSSCG00000017591
	ENSSSCG00000023630
	ENSSSCG00000016792
	ENSSSCG00000026412
	ENSSSCG00000023248
	ENSSSCG00000013853
	ENSSSCG00000013524
	ENSSSCG00000009705
	ENSSSCG00000021431
	ENSSSCG00000012076
	ENSSSCG00000006642
	ENSSSCG00000014618
	ENSSSCG00000024152
	ENSSSCG00000022912
	ENSSSCG00000002135
	ENSSSCG00000001696
	ENSSSCG00000007495
	ENSSSCG00000002532
	ENSSSCG00000002538
	ENSSSCG00000030673
	ENSSSCG00000023333
	ENSSSCG00000024671
	ENSSSCG00000026383
	ENSSSCG00000028400
	ENSSSCG00000009492
