# Supplementary material for: RNF144B negatively regulates antiviral immunity by targeting MDA5 for autophagic degradation
Source: EMBO Rep. 2024 Sep 16;25(10):4594–624. doi: 10.1038/s44319-024-00256-w (PMC11467429; doi:10.1038/s44319-024-00256-w)
Supplement: Supplementary file 4 — Source data Fig. 1 [file 44319_2024_256_MOESM4_ESM.zip]

Archive with 14 entries (13 files):
- SourceDateForFigure 1/
- SourceDateForFigure 1/1A.xlsx
- SourceDateForFigure 1/1B.tif
- SourceDateForFigure 1/1C.tif
- SourceDateForFigure 1/1D.tif
- SourceDateForFigure 1/1E.tif
- SourceDateForFigure 1/1F.xlsx
- SourceDateForFigure 1/1G.tif
- SourceDateForFigure 1/1H.xlsx
- SourceDateForFigure 1/1I.tif
- SourceDateForFigure 1/1J.xlsx
- SourceDateForFigure 1/1K.xlsx
- SourceDateForFigure 1/1L.tif
- SourceDateForFigure 1/1M.xlsx
