# Supplementary material for: RNF144B negatively regulates antiviral immunity by targeting MDA5 for autophagic degradation
Source: EMBO Rep. 2024 Sep 16;25(10):4594–624. doi: 10.1038/s44319-024-00256-w (PMC11467429; doi:10.1038/s44319-024-00256-w)
Supplement: Supplementary file 4 — Source data Fig. 1 [file 44319_2024_256_MOESM4_ESM.zip › SourceDateForFigure 1/1A.xlsx]

## Sheet: Sheet1
1							2							3
	GAPDH	EDN					Sample Name	GAPDH	EDNRB					Sample Name	GAPDH	EDNRB
T-MOCK	15.2305	26.5987	11.3683	0	1		T-VSV-0	14.6733	24.7155	10.0423	0	1		T-VSV-0	15.24	26.029	10.789	0	1
T-VSV-6h	15.1954	26.9702	11.7748	0.406567	0.754417		T-VSV-6	14.2666	25.3596	11.093	1.05074	0.482722		T-VSV-6	15.3301	26.5363	11.2062	0.417153	0.748901
	GAPDH	ATP					Sample Name	GAPDH	ATP10A					Sample Name	GAPDH	ATP10A
T-MOCK	15.2305	33.8502	18.6197	0	1		T-VSV-0	14.6733	33.6871	19.0139	0	1		T-VSV-0	15.24	34.1429	18.9029	0	1
T-VSV-6h	15.1954	33.3927	18.1974	-0.42236	1.34012		T-VSV-6	14.2666	33.0616	18.795	-0.21888	1.16383		T-VSV-6	15.798	34.2965	18.4985	-0.40437	1.32351
	GAPDH	ARR					Sample Name	GAPDH	ARRDC3					Sample Name	GAPDH	ARRDC3
T-MOCK	15.2305	26.9319	11.7014	0	1		T-VSV-0	14.6733	27.867	13.1938	0	1		T-VSV-0	15.24	27.5459	12.3059	0	1
T-VSV-6h	15.1954	26.3217	11.1263	-0.57512	1.4898		T-VSV-6	14.2666	27.8075	13.541	0.347187	0.786115		T-VSV-6	15.3301	28.0247	12.6946	0.388677	0.76383
	GAPDH	PMA					Sample Name	GAPDH	PMAIP1					Sample Name	GAPDH	PMAIP1
T-MOCK	15.2305	31.9588	16.7284	0	1		T-VSV-0	14.7805	32.1033	17.3228	0	1		T-VSV-0	15.24	31.5462	16.3062	0	1
T-VSV-6h	15.1954	32.6342	17.4388	0.710442	0.611133		T-VSV-6	14.6226	32.0494	17.4268	0.104008	0.930445		T-VSV-6	15.3301	32.0641	16.734	0.427773	0.743408
	GAPDH	FJX					Sample Name	GAPDH	FJX1					Sample Name	GAPDH	FJX1
T-MOCK	15.2305	28.0902	12.8597	0	1		T-VSV-0	14.7805	28.0923	13.3119	0	1		T-VSV-0	15.24	27.858	12.618	0	1
T-VSV-6h	15.1954	25.3484	10.1531	-2.70665	6.52803		T-VSV-8	14.2182	25.4007	11.1825	-2.12938	4.3753		T-VSV-8	15.1461	25.0229	9.8768	-2.74117	6.68612
	GAPDH	STX					Sample Name	GAPDH	STX11					Sample Name	GAPDH	STX11
T-MOCK	15.2305	29.0514	13.8209	0	1		T-VSV-0	14.7805	28.3744	13.5939	0	1		T-VSV-0	15.24	28.8891	13.6491	0	1
T-VSV-6h	15.1954	28.1543	12.959	-0.86193	1.81747		T-VSV-6	14.6226	27.6595	13.0369	-0.556976	1.47118		T-VSV-6	15.8845	28.2682	12.3837	-1.26537	2.40388
	hgapdh	hRNF						hgapdh	hRNF						hgapdh	hRNF
293T-O	13.811	25.2026	11.3915	0	1		293T-0	13.811	25.2026	11.3915	0	1		293T-0	13.811	25.2026	11.3915	0	1
293T-6	13.9878	24.235	10.2472	-1.14434	2.21045		293T-VSV-6h	13.9404	24.2071	10.2667	-1.12482	2.18074		293T-VSV-6h	13.871	24.0863	10.2153	-1.17624	2.25987
Sample Name	GAPDH	MX2					Sample Name	GAPDH	MX2					Sample Name	GAPDH	MX2
T-VSV-0	15.0706	31.6644	16.5939	0	1		T-VSV-0	14.3386	30.3173	15.9786	0	1		T-VSV-0	15.1378	30.8319	15.694	0	1
T-VSV-6	14.8061	30.7999	15.9938	-0.600075	1.5158		T-VSV-6	14.2252	29.4886	15.2634	-0.715277	1.6418		T-VSV-6	14.9006	30.236	15.3354	-0.358629	1.28221
Sample Name	GAPDH	TNF					Sample Name	GAPDH	TNF					Sample Name	GAPDH	TNF
T-VSV-0	15.0706	31.6317	16.5612	0	1		T-VSV-0	14.3386	30.4053	16.0667	0	1		T-VSV-0	15.1378	30.8887	15.7508	0	1
T-VSV-6	14.8061	30.9935	16.1874	-0.373755	1.29572		T-VSV-6	14.2252	30.2064	15.9812	-0.085495	1.06105		T-VSV-6	15.2612	31.1221	15.8609	0.110088	0.926531
Sample Name	GAPDH	SOCS1					Sample Name	GAPDH	SOCS1					Sample Name	GAPDH	SOCS1
T-VSV-0	15.0706	28.4884	13.4178	0	1		T-VSV-0	14.3386	27.8784	13.5398	0	1		T-VSV-0	15.1378	28.2461	13.1083	0	1
T-VSV-6	14.8061	27.8719	13.0658	-0.352018	1.27635		T-VSV-6	14.2252	27.9329	13.7077	0.167904	0.890135		T-VSV-6	15.2612	28.2644	13.0033	-0.105022	1.07551
Sample Name	GAPDH	IDO1					Sample Name	GAPDH	IDO1					Sample Name	GAPDH	IDO1
T-VSV-0	15.0706	29.4753	14.4048	0	1		T-VSV-0	14.3386	27.8004	13.4618	0	1		T-VSV-0	15.1378	29.1164	13.9786	0	1
T-VSV-6	14.8061	29.1909	14.3848	-0.0200081	1.01397		T-VSV-6	14.2252	27.7254	13.5001	0.0383453	0.973771		T-VSV-6	15.2612	29.2299	13.9688	-0.00977707	1.0068
Sample Name	GAPDH	CCL2					Sample Name	GAPDH	CCL2					Sample Name	GAPDH	CCL2
T-VSV-0	15.171	29.8456	14.6746	0	1		T-VSV-0	14.6314	27.4732	12.8418	0	1		T-VSV-0	15.0153	29.7656	14.7502	0	1
T-VSV-6	14.8367	30.2851	15.4485	0.773865	0.584849		T-VSV-6	14.4632	29.1577	14.6945	1.85271	0.276873		T-VSV-6	15.005	30.6524	15.6474	0.897193	0.53693
Sample Name	GAPDH	TNFSF10					Sample Name	GAPDH	TNFSF10					Sample Name	GAPDH	TNFSF10
T-VSV-0	15.171	25.4991	10.3281	0	1		T-VSV-0	14.6314	24.0123	9.38092	0	1		T-VSV-0	15.0153	24.386	9.37067	0	1
T-VSV-6	14.8367	25.369	10.5323	0.204201	0.868019		T-VSV-6	14.4632	23.8426	9.37945	-0.00146675	1.00102		T-VSV-6	14.8345	24.2537	9.41922	0.0485516	0.966907
Sample Name	GAPDH	IL-1A					Sample Name	GAPDH	IL-1A					Sample Name	GAPDH	IL-1A
T-VSV-0	15.171	34.6024	19.4315	0	1		T-VSV-0	14.6314	32.0479	17.4165	0	1		T-VSV-0	15.0153	34.6176	19.6023	0	1
T-VSV-6	14.8367	34.9979	20.1613	0.729797	0.602989		T-VSV-6	14.4632	33.5313	19.0681	1.65166	0.318275		T-VSV-6	14.8345	35.4383	20.6038	1.00146	0.499493
Sample Name	GAPDH	FOS					Sample Name	GAPDH	FOS					Sample Name	GAPDH	FOS
T-VSV-0	15.171	28.711	13.5401	0	1		T-VSV-0	14.5174	28.2203	13.7029	0	1		T-VSV-0	15.0153	28.8972	13.8819	0	1
T-VSV-6	14.8367	28.4073	13.5706	0.0305519	0.979046		T-VSV-6	14.0648	27.6186	13.5539	-0.149002	1.1088		T-VSV-6	14.8345	28.3609	13.5264	-0.355549	1.27947
Sample Name	GAPDH	NFKBIZ					Sample Name	GAPDH	NFKBIZ					Sample Name	GAPDH	NFKBIZ
T-VSV-0	14.9091	27.6686	12.7594	0	1		T-VSV-0	14.5174	26.1906	11.6732	0	1		T-VSV-0	14.8873	26.5475	11.6602	0	1
T-VSV-6	14.5767	27.0379	12.4612	-0.29822	1.22963		T-VSV-6	14.3026	25.3887	11.0861	-0.587095	1.50222		T-VSV-6	15.0795	26.0169	10.9374	-0.722848	1.65044
Sample Name	GAPDH	EGR1					Sample Name	GAPDH	EGR1					Sample Name	GAPDH	EGR1
T-VSV-0	14.9091	26.2874	11.3782	0	1		T-VSV-0	14.5718	26.0907	11.5189	0	1		T-VSV-0	14.8873	26.7602	11.8729	0	1
T-VSV-6	14.5767	25.9962	11.4195	0.0412846	0.971789		T-VSV-6	14.2548	25.6454	11.3906	-0.128289	1.093		T-VSV-6	14.8691	26.1847	11.3156	-0.557273	1.47149
Sample Name	GAPDH	BATF2					Sample Name	GAPDH	BATF2					Sample Name	GAPDH	BATF2
T-VSV-0	14.9091	29.3438	14.4347	0	1		T-VSV-0	14.5718	27.6507	13.079	0	1		T-VSV-0	14.8873	29.7861	14.8988	0	1
T-VSV-6	14.5767	28.9094	14.3326	-0.102058	1.0733		T-VSV-6	14.2548	26.953	12.6982	-0.380761	1.30203		T-VSV-6	14.8691	29.3978	14.5287	-0.370017	1.29237
Sample Name	GAPDH	TNFAIP3					Sample Name	GAPDH	TNFAIP3					Sample Name	GAPDH	TNFAIP3
T-VSV-0	14.642	28.1401	13.4981	0	1		T-VSV-0	14.6314	27.0435	12.412	0	1		T-VSV-0	15.1159	27.0435	11.9276	0	1
T-VSV-6	14.2316	25.3594	11.1278	-2.37022	5.17021		T-VSV-6	14.4745	24.1958	9.72129	-2.69075	6.4565		T-VSV-6	15.5542	25.453	9.89882	-2.02878	4.0806
Sample Name	GAPDH	TNFAIP6					Sample Name	GAPDH	TNFAIP6					Sample Name	GAPDH	TNFAIP6
T-VSV-0	15.3069	27.0354	11.7284	0	1		T-VSV-0	14.5718	27.0354	12.4636	0	1		T-VSV-0	15.9097	26.1029	10.1932	0	1
T-VSV-6	15.9176	26.1376	10.2201	-1.50834	2.84482		T-VSV-6	14.275	26.0172	11.7422	-0.721366	1.64874		T-VSV-6	15.7866	25.2373	9.45079	-0.742446	1.67301
Sample Name	GAPDH	CD274					Sample Name	GAPDH	CD274					Sample Name	GAPDH	CD274
T-VSV-0	15.3069	31.4619	16.155	0	1		T-VSV-0	14.5718	31.6073	17.0356	0	1		T-VSV-0	15.9097	31.2148	15.305	0	1
T-VSV-6	15.9236	32.0413	16.1177	-0.0372381	1.02615		T-VSV-6	14.2548	31.9813	17.7266	0.690995	0.619426		T-VSV-6	15.6864	31.4156	15.7292	0.424165	0.74527
Sample Name	GAPDH	PARP14					Sample Name	GAPDH	PARP14					Sample Name	GAPDH	PARP14
T-VSV-0	14.642	33.9692	19.3271	0	1		T-VSV-0	14.5174	31.639	17.1216	0	1		T-VSV-0	15.9097	33.3281	17.4184	0	1
T-VSV-6	14.2443	33.96	19.7157	0.388601	0.76387		T-VSV-6	14.0648	31.0677	17.0029	-0.118671	1.08573		T-VSV-6	15.9768	32.823	16.8462	-0.572245	1.48684
Sample Name	GAPDH	ZC3H12C					Sample Name	GAPDH	ZC3H12C					Sample Name	GAPDH	ZC3H12C
T-VSV-0	15.3069	28.6244	13.3174	0	1		T-VSV-0	14.5174	26.0096	11.4922	0	1		T-VSV-0	15.9097	27.6207	11.711	0	1
T-VSV-6	15.9236	28.0427	12.1191	-1.1983	2.29469		T-VSV-6	14.0648	24.6413	10.5765	-0.91564	1.88641		T-VSV-6	16.1858	26.8644	10.6786	-1.03242	2.04545
