# Supplementary material for: RNF144B negatively regulates antiviral immunity by targeting MDA5 for autophagic degradation
Source: EMBO Rep. 2024 Sep 16;25(10):4594–624. doi: 10.1038/s44319-024-00256-w (PMC11467429; doi:10.1038/s44319-024-00256-w)
Supplement: Supplementary file 4 — Source data Fig. 1 [file 44319_2024_256_MOESM4_ESM.zip › SourceDateForFigure 1/1F.xlsx]

## Sheet: Sheet1
		Empty Vector			RNF144B
		1	2	3	1	2	3
	0h	0	0	0	0	0	0
	8h	6	5.6	5.2	7.2	7.1	6.5
	12h	7.1	6.8	6.5	8.4	8.6	8
