# Supplementary material for: RNF144B negatively regulates antiviral immunity by targeting MDA5 for autophagic degradation
Source: EMBO Rep. 2024 Sep 16;25(10):4594–624. doi: 10.1038/s44319-024-00256-w (PMC11467429; doi:10.1038/s44319-024-00256-w)
Supplement: Supplementary file 4 — Source data Fig. 1 [file 44319_2024_256_MOESM4_ESM.zip › SourceDateForFigure 1/1H.xlsx]

## Sheet: Sheet1
		actin	ifnb1							actin	isg
1	EV-MOCK	14.9901	29.0132	14.0231	0	1		1	EV-MOCK	14.9901	26.9704	11.9802	0	1
	EV-EMCV	16.5319	22.8368	6.30485	-7.71824	210.582			EV-EMCV	16.0186	20.3734	4.35485	-7.62537	197.454
	RNF144B-MOCK	15.2989	28.7686	13.4697	-0.553416	1.46756			RNF144B-MOCK	15.6212	26.1046	10.4834	-1.49678	2.82211
	RNF144B-EMCV	15.3186	23.2692	7.95062	-6.07246	67.2967			RNF144B-EMCV	16.2485	22.0263	5.77782	-6.2024	73.6389
		actin	ifnb1							actin	isg
2	EV-MOCK	14.8911	29.2284	14.3373	0	1		2	EV-MOCK	14.8911	26.9704	12.0793	0	1
	EV-EMCV	16.4964	23.0222	6.52584	-7.81145	224.637			EV-EMCV	15.1477	19.823	4.6753	-7.40396	169.361
	RNF144B-MOCK	15.1166	29.2053	14.0886	-0.24868	1.18812			RNF144B-MOCK	15.5719	26.292	10.7201	-1.35911	2.56528
	RNF144B-EMCV	15.1477	23.1988	8.05103	-6.28626	78.0465			RNF144B-EMCV	16.0934	22.2653	6.17191	-5.90735	60.0191
		actin	ifnb1							actin	isg
3	EV-MOCK	15.0448	29.1242	14.0795	0	1		3	EV-MOCK	14.9561	26.2995	11.3435	0	1
	EV-EMCV	16.5641	22.8848	6.32077	-7.75868	216.569			EV-EMCV	16.067	20.3352	4.26817	-7.07529	134.857
	RNF144B-MOCK	15.3977	28.9765	13.5787	-0.50072	1.41492			RNF144B-MOCK	15.4957	26.1978	10.7021	-0.641319	1.55975
	RNF144B-EMCV	15.3402	23.1917	7.85153	-6.22792	74.9532			RNF144B-EMCV	16.2156	21.9837	5.76802	-5.57543	47.6839
