# Supplementary material for: RNF144B negatively regulates antiviral immunity by targeting MDA5 for autophagic degradation
Source: EMBO Rep. 2024 Sep 16;25(10):4594–624. doi: 10.1038/s44319-024-00256-w (PMC11467429; doi:10.1038/s44319-024-00256-w)
Supplement: Supplementary file 4 — Source data Fig. 1 [file 44319_2024_256_MOESM4_ESM.zip › SourceDateForFigure 1/1J.xlsx]

## Sheet: Sheet1
		ACTIN	IFNB1							ACTIN	ISG15
1	Ctrl-MOCK	13.6402	26.9228	13.2827	0	1		1	Ctrl-MOCK	13.6402	26.8566	13.2164	0	1
	Ctrl-emcv	15.1735	22.8018	7.62836	-5.65429	50.3628			Ctrl-emcv	17.4602	22.0122	4.55202	-8.6644	405.736
	KD-mock	13.5514	25.6116	12.0601	-1.22252	2.33353			KD-mock	13.8871	26.0758	12.1887	-1.02775	2.03884
	KD-emcv	14.1517	20.6704	6.51867	-6.76398	108.683			KD-emcv	14.7475	17.6013	2.85378	-10.3626	1316.63
		ACTIN	IFN							ACTIN	ISG
2	Ctrl-MOCK	14.4625	26.8457	12.3832	0	1		2	Ctrl-MOCK	14.4625	26.9704	12.5079	0	1
	Ctrl-emcv	16.0641	22.6798	6.61564	-5.76759	54.4774			Ctrl-emcv	18.4767	21.9265	3.44983	-9.05802	533.011
	KD-mock	14.0048	26.0589	12.0541	-0.329151	1.25627			KD-mock	14.6428	25.9731	11.3303	-1.1776	2.262
	KD-emcv	14.7911	20.5824	5.79128	-6.59194	96.4656			KD-emcv	15.738	17.574	1.83599	-10.6719	1631.37
		ACTIN	IFN							ACTIN	ISG15
3	Ctrl-MOCK	13.6354	26.702	13.0666	0	1		3	Ctrl-MOCK	13.6932	26.8853	13.1921	0	1
	Ctrl-emcv	15.144	22.8491	7.70512	-5.36151	41.1126			Ctrl-emcv	17.4533	22.2432	4.78984	-8.40222	338.313
	KD-mock	13.2008	26.1466	12.9458	-0.120794	1.08733			KD-mock	13.1835	26.1801	12.9967	-0.195401	1.14504
	KD-emcv	14.2039	20.7058	6.50188	-6.56475	94.6644			KD-emcv	14.0993	17.7199	3.62066	-9.5714	760.813
