# Supplementary material for: RNF144B negatively regulates antiviral immunity by targeting MDA5 for autophagic degradation
Source: EMBO Rep. 2024 Sep 16;25(10):4594–624. doi: 10.1038/s44319-024-00256-w (PMC11467429; doi:10.1038/s44319-024-00256-w)
Supplement: Supplementary file 4 — Source data Fig. 1 [file 44319_2024_256_MOESM4_ESM.zip › SourceDateForFigure 1/1K.xlsx]

## Sheet: Sheet1
1	Scramble-8h	5.6
	Scramble-12h	7.4
	shRNF144B-8h	4
	shRNF144B-12h	5.6
2	Scramble-8h	5.5
	Scramble-12h	7.6
	shRNF144B-8h	4.5
	shRNF144B-12h	5.4
3	Scramble-8h	5.3
	Scramble-12h	7
	shRNF144B-8h	4.2
	shRNF144B-12h	5.1
