# Supplementary material for: RNF144B negatively regulates antiviral immunity by targeting MDA5 for autophagic degradation
Source: EMBO Rep. 2024 Sep 16;25(10):4594–624. doi: 10.1038/s44319-024-00256-w (PMC11467429; doi:10.1038/s44319-024-00256-w)
Supplement: Supplementary file 4 — Source data Fig. 1 [file 44319_2024_256_MOESM4_ESM.zip › SourceDateForFigure 1/1M.xlsx]

## Sheet: Sheet1
		hGAPDH	HRNF
1	T-MOCK	14.9695	25.4519	10.4824	0	1
	T-IFN2b-12	15.1462	26.1659	11.0197	0.537327	0.689046
	T-IFN2b-24	14.9659	26.0158	11.0499	0.567457	0.674805
		hGAPDH	HRNF
2	T-MOCK	14.9687	25.8724	10.9036	0	1
	T-IFN2b-12	15.1338	26.1214	10.9876	0.0839891	0.943445
	T-IFN2b-24	14.9176	25.8985	10.9809	0.0772142	0.947886
		hGAPDH	HRNF
3	T-MOCK	14.9488	25.7557	10.807	0	1
	T-IFN2b-12	15.1427	26.066	10.9233	0.116345	0.922522
	T-IFN2b-24	14.9429	26.0139	11.071	0.26406	0.832741
