# Supplementary material for: RNF144B negatively regulates antiviral immunity by targeting MDA5 for autophagic degradation
Source: EMBO Rep. 2024 Sep 16;25(10):4594–624. doi: 10.1038/s44319-024-00256-w (PMC11467429; doi:10.1038/s44319-024-00256-w)
Supplement: Supplementary file 5 — Source data Fig. 2 [file 44319_2024_256_MOESM5_ESM.zip]

Archive with 37 entries (31 files):
- SourceDateForFigure 2/
- SourceDateForFigure 2/2A.tif
- SourceDateForFigure 2/2B.tif
- SourceDateForFigure 2/2C.tif
- SourceDateForFigure 2/2D.tif
- SourceDateForFigure 2/2E.tif
- SourceDateForFigure 2/2F.tif
- SourceDateForFigure 2/2G.tif
- SourceDateForFigure 2/2H.tif
- SourceDateForFigure 2/2I/
- SourceDateForFigure 2/2I/Experiment.lif_plvx-mda5-1-FIG-2I/
- SourceDateForFigure 2/2I/Experiment.lif_plvx-mda5-1-FIG-2I/Experiment.lif_plvx-mda5-1_z0.jpg
- SourceDateForFigure 2/2I/Experiment.lif_plvx-mda5-1-FIG-2I/Experiment.lif_plvx-mda5-1_z0_ch00.jpg
- SourceDateForFigure 2/2I/Experiment.lif_plvx-mda5-1-FIG-2I/Experiment.lif_plvx-mda5-1_z0_ch01.jpg
- SourceDateForFigure 2/2I/Experiment.lif_plvx-mda5-1-FIG-2I/Experiment.lif_plvx-mda5-1_z0_ch02.jpg
- SourceDateForFigure 2/2I/Experiment.lif_plvx-mda5-1-FIG-2I/MetaData/
- SourceDateForFigure 2/2I/Experiment.lif_plvx-mda5-1-FIG-2I/MetaData/Experiment.lif_plvx-mda5-1.xml
- SourceDateForFigure 2/2I/Experiment.lif_plvx-mda5-1-FIG-2I/MetaData/Experiment.lif_plvx-mda5-1ch0LUT.png
- SourceDateForFigure 2/2I/Experiment.lif_plvx-mda5-1-FIG-2I/MetaData/Experiment.lif_plvx-mda5-1ch1LUT.png
- SourceDateForFigure 2/2I/Experiment.lif_plvx-mda5-1-FIG-2I/MetaData/Experiment.lif_plvx-mda5-1ch2LUT.png
- SourceDateForFigure 2/2I/Experiment.lif_plvx-mda5-1-FIG-2I/MetaData/Experiment.lif_plvx-mda5-1_Properties.xml
- SourceDateForFigure 2/2I/Experiment.lif_plvx-mda5-1-FIG-2I/MetaData/LASAF_CIP_HWS3.xsl
- SourceDateForFigure 2/2I/Experiment.lif_plvx-mda5-1-FIG-2I/MetaData/LeicaLogo.jpg
- SourceDateForFigure 2/2I/Experiment.lif_rnf-mda5-2-FIG-2I/
- SourceDateForFigure 2/2I/Experiment.lif_rnf-mda5-2-FIG-2I/Experiment.lif_rnf-mda5-2_z0.jpg
- SourceDateForFigure 2/2I/Experiment.lif_rnf-mda5-2-FIG-2I/Experiment.lif_rnf-mda5-2_z0_ch00.jpg
- SourceDateForFigure 2/2I/Experiment.lif_rnf-mda5-2-FIG-2I/Experiment.lif_rnf-mda5-2_z0_ch01.jpg
- SourceDateForFigure 2/2I/Experiment.lif_rnf-mda5-2-FIG-2I/Experiment.lif_rnf-mda5-2_z0_ch02.jpg
- SourceDateForFigure 2/2I/Experiment.lif_rnf-mda5-2-FIG-2I/MetaData/
- SourceDateForFigure 2/2I/Experiment.lif_rnf-mda5-2-FIG-2I/MetaData/Experiment.lif_rnf-mda5-2.xml
- SourceDateForFigure 2/2I/Experiment.lif_rnf-mda5-2-FIG-2I/MetaData/Experiment.lif_rnf-mda5-2ch0LUT.png
- SourceDateForFigure 2/2I/Experiment.lif_rnf-mda5-2-FIG-2I/MetaData/Experiment.lif_rnf-mda5-2ch1LUT.png
- SourceDateForFigure 2/2I/Experiment.lif_rnf-mda5-2-FIG-2I/MetaData/Experiment.lif_rnf-mda5-2ch2LUT.png
- SourceDateForFigure 2/2I/Experiment.lif_rnf-mda5-2-FIG-2I/MetaData/Experiment.lif_rnf-mda5-2_Properties.xml
- SourceDateForFigure 2/2I/Experiment.lif_rnf-mda5-2-FIG-2I/MetaData/LASAF_CIP_HWS3.xsl
- SourceDateForFigure 2/2I/Experiment.lif_rnf-mda5-2-FIG-2I/MetaData/LeicaLogo.jpg
- SourceDateForFigure 2/2J.tif
