# Supplementary material for: RNF144B negatively regulates antiviral immunity by targeting MDA5 for autophagic degradation
Source: EMBO Rep. 2024 Sep 16;25(10):4594–624. doi: 10.1038/s44319-024-00256-w (PMC11467429; doi:10.1038/s44319-024-00256-w)
Supplement: Supplementary file 5 — Source data Fig. 2 [file 44319_2024_256_MOESM5_ESM.zip › SourceDateForFigure 2/2I/Experiment.lif_plvx-mda5-1-FIG-2I/MetaData/Experiment.lif_plvx-mda5-1_Properties.xml]

<?xml version="1.0"?>
<?xml-stylesheet type="text/xsl" href="LASAF_CIP_HWS3.xsl"?>
<Data>
  <Image>
    <Attachment Name="PreviewMarker" Application="LAS AF" IsPreviewImage="0" />
    <ImageDescription>
      <Name>plvx-mda5-1</Name>
      <Size>3.15 MB</Size>
      <UniqueID>0a3df5d7-b753-11ed-a3fc-eccd6d63b116</UniqueID>
      <Channels>
        <ChannelDescription DataType="0" ChannelTag="0" Resolution="8" NameOfMeasuredQuantity="" Min="0.000000e+000" Max="2.550000e+002" Unit="" LUTName="Blue" IsLUTInverted="0" BytesInc="0" BitInc="0">
        </ChannelDescription>
        <ChannelDescription DataType="0" ChannelTag="0" Resolution="8" NameOfMeasuredQuantity="" Min="0.000000e+000" Max="2.550000e+002" Unit="" LUTName="Green" IsLUTInverted="0" BytesInc="1048576" BitInc="0">
        </ChannelDescription>
        <ChannelDescription DataType="0" ChannelTag="0" Resolution="8" NameOfMeasuredQuantity="" Min="0.000000e+000" Max="2.550000e+002" Unit="" LUTName="Red" IsLUTInverted="0" BytesInc="2097152" BitInc="0">
        </ChannelDescription>
      </Channels>
      <Dimensions>
        <DimensionDescription DimID="X" NumberOfElements="1024" Origin="-4.61" Length="48.86" Unit="µm" BitInc="0" BytesInc="1" LogicalUnit="pixels" Voxel="0.048">
        </DimensionDescription>
        <DimensionDescription DimID="Y" NumberOfElements="1024" Origin="35.70" Length="48.86" Unit="µm" BitInc="0" BytesInc="1024" LogicalUnit="pixels" Voxel="0.048">
        </DimensionDescription>
        <DimensionDescription DimID="Z" NumberOfElements="1" Origin="0.00" Length="0.00" Unit="m" BitInc="0" BytesInc="3145728" LogicalUnit="planes" Voxel="0.000">
        </DimensionDescription>
      </Dimensions>
      <FileLocation>D:\Data\each department\LiuZX\LGX\20230228\Experiment.lif</FileLocation>
      <StartTime>2/28/2023 6:31:41 PM.818</StartTime>
      <EndTime>2/28/2023 6:33:27 PM.983</EndTime>
      <FrameCount>3 (3 channels, 1 frames)</FrameCount>
    </ImageDescription>
    <TimeStampList NumberOfTimeStamps="3" FirstTimeStampDate="2/28/2023" FirstTimeStampTime="6:31:41 PM" FirstTimeStampMiliSeconds="818">1d94b5fd8f6f5a0 1d94b600b1ffe50 1d94b60183e73f0 <TimeStamp RelativeTime="0" Date="2/28/2023" Time="6:31:41 PM" MiliSeconds="818" /><TimeStamp RelativeTime="84.155" Date="2/28/2023" Time="6:33:05 PM" MiliSeconds="973" /><TimeStamp RelativeTime="106.165" Date="2/28/2023" Time="6:33:27 PM" MiliSeconds="983" /></TimeStampList>
    <Attachment Name="ChannelAttachment" Application="LAS AF" />
    <Attachment Name="ImageXMLDocument" Application="LAS AF">
      <RootNode />
    </Attachment>
    <Attachment Name="HardwareSetting" Application="LAS AF" SystemType="12" SystemTypeName="TCS SP8" DataSourceType="0" DataSourceTypeName="Confocal">
      <ATLConfocalSettingDefinition VersionNumber="5" UserSettingName="S299" IsSTEDActive="0" IsUserSettingNameSet="0" BitSize="8" ScanMode="xyz" ZUseMode="2" ZUseModeName="z-wide" ZPosition="6760.0 µm" IsSuperZ="0" ValidBeginStack="0" ValidEndStack="0" Sections="1" IsActivatedStepSizer="1" StepSizeConstant="0" IsZStackAroundCurrent="0" IsMPFormulaForStepSizerUsageActive="0" IsFastZStack="0" ZStackDirectionMode="1" ZStackDirectionModeName="Unidirectional" Magnification="63" ObjectivePos="4" ObjectiveName="HC PL APO CS2    63x/1.40 OIL " ObjectiveNumber="11506350" MicroscopeModel="DMI6000B-CS" IsInverseMicroscopeModel="1" Immersion="OIL" NumericalAperture="1.4" RefractionIndex="1.518" AdaptiveFocusControlActive="1" AdaptiveFocusControlAutonomousOffset="-1" AdaptiveFocusControlAutonomousModeActive="0" IsFCSFilterAutomationActive="0" IsSMDChaserUVAOTFAutomationActive="0" CanDoCSMode="1" ActiveCS_SubModeForTLD="0" ActiveCS_SubModeForTLDName="Scan-BF" ActiveCS_SubModeForRLD="0" ActiveCS_SubModeForRLDName="Empty" IsUVShutterActive="0" IsVisShutterActive="1" LastNonMP_MFP_FW_Name="" LastNonMP_Pol_FW_Name="" ScanSpeed="200 Hz" InDimension="1024" OutDimension="1024" UseScanFormatRestriction="0" Zoom="3.78 " BaseZoom="0.75" PanFirstDim="-2.90427984579109E-04" PanSecondDim="2.24879360371551E-03" ScanDirectionX="1" ScanDirectionXName="Unidirectional" RotatorAngle="0" Pinhole="97.6 µm" PinholeAiry="1.02 AU" EmissionWavelengthForPinholeAiryCalculation="580" FrameAverage="1" LineAverage="4" FrameAccumulation="1" Line_Accumulation="1" AreBleachPointsEnabled="0" InTrigger="-1" OutTrigger="-1" IsRoiScanEnable="0" Is3DLimitedRoiScanEnable="0" ZIntensityCompensationMode="0" ZIntensityCompensationModeName="None">
        <Quantity Value="0.00000005" Unit="m" />
        <AdditionalZPositionList>
          <AdditionalZPosition Valid="1" SuperZMode="1" SuperZModeName="RestrictedRange" ZMode="2" ZUseModeName="z-wide" ZPosition="0.0067599606" />
        </AdditionalZPositionList>
        <ShutterList>
          <Shutter LightSourceQualifier="20" ShutterQualifier="1" LightSourceName="UV" ShutterName="UV" IsActive="0" />
          <Shutter LightSourceQualifier="10" ShutterQualifier="3" LightSourceName="Vis" ShutterName="Visible" IsActive="1" />
        </ShutterList>
        <BleachPoints>
          <LMSDataContainerHeader Version="2">
            <Element Name="BleachPointROISet" UniqueID="55f0a9a6-b753-11ed-a3fc-eccd6d63b116">
              <Data>
                <ROISet ROISetType="1" PossibleChildROITypes="-1" PossibleROITransforms="65535" PossibleROIActions="65535" />
              </Data>
              <Memory Size="0" MemoryBlockID="MemBlock_1129" />
              <Children />
            </Element>
          </LMSDataContainerHeader>
        </BleachPoints>
        <ATLConfocalBleachPointsSettings />
        <FilterWheel FluorifierAutoSelection="0" BeamSplitterAutoSelection="1">
          <Wheel Qualifier="40" FilterWheelName="ExcitationBeamSplitter" FilterIndex="1" FilterName="TD 458/514/561" IsSpectrumTurnMode="0" FilterSpectrumPos="0" IndexChanged="0" SpectrumChanged="0" FilterType="Excitation Beam Splitter" />
          <Wheel Qualifier="160" FilterWheelName="GalvoSlider" FilterIndex="0" FilterName="Galvo X Normal " IsSpectrumTurnMode="0" FilterSpectrumPos="0" IndexChanged="0" SpectrumChanged="0" FilterType="Galvo Slider" />
          <Wheel Qualifier="200" FilterWheelName="GalvoResonantPan" FilterIndex="0" FilterName="Galvo X Pan Center " IsSpectrumTurnMode="0" FilterSpectrumPos="0" IndexChanged="0" SpectrumChanged="0" FilterType="Galvo Resonant Pan" />
          <Wheel Qualifier="121" FilterWheelName="SimpleBeamExpander" FilterIndex="0" FilterName="No FRAP Booster " IsSpectrumTurnMode="0" FilterSpectrumPos="0" IndexChanged="0" SpectrumChanged="0" FilterType="Unknown Filter" />
          <Wheel Qualifier="170" FilterWheelName="TargetSlider" FilterIndex="0" FilterName="Target Park " IsSpectrumTurnMode="0" FilterSpectrumPos="0" IndexChanged="0" SpectrumChanged="0" FilterType="Target Slider" />
          <Wheel Qualifier="31" FilterWheelName="X2LensChanger" FilterIndex="0" FilterName="CS2 UV Optics 1 " IsSpectrumTurnMode="0" FilterSpectrumPos="0" IndexChanged="0" SpectrumChanged="0" FilterType="Unknown Filter" />
        </FilterWheel>
        <Spectro>
          <MultiBand Channel="1" ChannelName="Channel 1" LeftWorld="410.689361663814" RightWorld="481.753232220635" DyeName="Leica/DAPI" />
          <MultiBand Channel="2" ChannelName="Channel 2" LeftWorld="482.56629284186" RightWorld="489.146680880492" DyeName="" />
          <MultiBand Channel="3" ChannelName="Channel 3" LeftWorld="489.655172413793" RightWorld="498.90731049829" DyeName="" />
          <MultiBand Channel="4" ChannelName="Channel 4" LeftWorld="505.45905280011" RightWorld="564.987002255238" DyeName="Leica/FITC" />
          <MultiBand Channel="5" ChannelName="Channel 5" LeftWorld="568.147778332501" RightWorld="678.248145023844" DyeName="Leica/Cy3" />
        </Spectro>
        <AotfList>
          <Aotf AotfQualifier="20" AotfQualifierName="UV" LightSourceQualifier="20" LightSourceQualifierName="UV" OpenVirtual="0" IsChanged="0" CanDoPulseFreq="0" PulsFreq="0" CanDoTwoLaserPIE="1" TwoLaserPIEActive="0" AotfType="UV">
            <LaserLineSetting LaserLine="405" IntensityDev="0" IntensityLowDev="0" AOBSIntensityDev="-1" AOBSIntensityLowDev="-1" EnableDoubleMode="0" LineIndex="0" Qualifier="20" SequenceIndex="0" IsLineDeactivated="0" IsLineChecked="1" OutCheckedIntensity="0" SuppressionMode="-1" IsVisible="1" AotfType="UV" IntensityShow="0.00" />
          </Aotf>
          <Aotf AotfQualifier="10" AotfQualifierName="Visible" LightSourceQualifier="10" LightSourceQualifierName="Vis" OpenVirtual="0" IsChanged="0" CanDoPulseFreq="0" PulsFreq="0" CanDoTwoLaserPIE="0" TwoLaserPIEActive="0" AotfType="Visible">
            <LaserLineSetting LaserLine="458" IntensityDev="0" IntensityLowDev="0" AOBSIntensityDev="-1" AOBSIntensityLowDev="-1" EnableDoubleMode="0" LineIndex="0" Qualifier="10" SequenceIndex="0" IsLineDeactivated="0" IsLineChecked="1" OutCheckedIntensity="0" SuppressionMode="-1" IsVisible="1" AotfType="Visible" IntensityShow="0.00" />
            <LaserLineSetting LaserLine="488" IntensityDev="0" IntensityLowDev="0" AOBSIntensityDev="-1" AOBSIntensityLowDev="-1" EnableDoubleMode="0" LineIndex="1" Qualifier="10" SequenceIndex="0" IsLineDeactivated="0" IsLineChecked="1" OutCheckedIntensity="0" SuppressionMode="-1" IsVisible="1" AotfType="Visible" IntensityShow="0.00" />
            <LaserLineSetting LaserLine="514" IntensityDev="0" IntensityLowDev="0" AOBSIntensityDev="-1" AOBSIntensityLowDev="-1" EnableDoubleMode="0" LineIndex="2" Qualifier="10" SequenceIndex="0" IsLineDeactivated="0" IsLineChecked="1" OutCheckedIntensity="0" SuppressionMode="-1" IsVisible="1" AotfType="Visible" IntensityShow="0.00" />
            <LaserLineSetting LaserLine="561" IntensityDev="29.4785175323486" IntensityLowDev="0" AOBSIntensityDev="-1" AOBSIntensityLowDev="-1" EnableDoubleMode="0" LineIndex="3" Qualifier="10" SequenceIndex="0" IsLineDeactivated="0" IsLineChecked="1" OutCheckedIntensity="0" SuppressionMode="-1" IsVisible="1" AotfType="Visible" IntensityShow="29.48" />
            <LaserLineSetting LaserLine="633" IntensityDev="0" IntensityLowDev="0" AOBSIntensityDev="-1" AOBSIntensityLowDev="-1" EnableDoubleMode="0" LineIndex="4" Qualifier="10" SequenceIndex="0" IsLineDeactivated="0" IsLineChecked="1" OutCheckedIntensity="0" SuppressionMode="-1" IsVisible="1" AotfType="Visible" IntensityShow="0.00" />
          </Aotf>
        </AotfList>
        <LUT_List>
          <LUT Channel="1" LutName="Blue" />
          <LUT Channel="2" LutName="Green" />
          <LUT Channel="3" LutName="Green" />
          <LUT Channel="4" LutName="Green" />
          <LUT Channel="5" LutName="Red" />
          <LUT Channel="100" LutName="Gray" />
          <LUT Channel="2000" LutName="Green" />
          <LUT Channel="2001" LutName="Red" />
          <LUT Channel="2002" LutName="Blue" />
          <LUT Channel="2003" LutName="Gray" />
          <LUT Channel="2004" LutName="Cyan" />
          <LUT Channel="2005" LutName="Magenta" />
          <LUT Channel="2006" LutName="Yellow" />
          <LUT Channel="2007" LutName="Glow" />
          <LUT Channel="3000" LutName="Gray" />
        </LUT_List>
        <DetectorList>
          <Detector Type="PMT" Channel="1" ChannelName="Channel 1" IsActive="0" IsReferenceUnitActivatedForCorrection="0" Gain="839" Offset="-0.393333333333331" IsFlimDetector="0" IsHPDDetector="0" OffsetShow="0" GainShow="839" ActiveShow="Inactive" Band="(411nm - 482nm)" LutName="Blue" />
          <Detector Type="HPD" Channel="2" ChannelName="Channel 2" IsActive="0" IsReferenceUnitActivatedForCorrection="0" Gain="326" Offset="-6.6666666666606E-03" IsFlimDetector="0" IsHPDDetector="1" IsEnabled="0" CanDoPhotonCounting="1" AcquisitionMode="0" AcquisitionModeName="PhotonIntegration" OffsetShow="0" GainShow="326" ActiveShow="Inactive" Band="(483nm - 489nm)" LutName="Green" />
          <Detector Type="PMT" Channel="3" ChannelName="Channel 3" IsActive="0" IsReferenceUnitActivatedForCorrection="0" Gain="891" Offset="-0.213333333333338" IsFlimDetector="0" IsHPDDetector="0" OffsetShow="0" GainShow="891" ActiveShow="Inactive" Band="(490nm - 499nm)" LutName="Green" />
          <Detector Type="PMT" Channel="4" ChannelName="Channel 4" IsActive="0" IsReferenceUnitActivatedForCorrection="0" Gain="798" Offset="-9.99333333333334" IsFlimDetector="0" IsHPDDetector="0" OffsetShow="-10" GainShow="798" ActiveShow="Inactive" Band="(505nm - 565nm)" LutName="Green" />
          <Detector Type="PMT" Channel="5" ChannelName="Channel 5" IsActive="1" IsReferenceUnitActivatedForCorrection="0" Gain="745" Offset="-6.23999999999999" IsFlimDetector="0" IsHPDDetector="0" OffsetShow="-6" GainShow="745" ActiveShow="Active" Band="(568nm - 678nm)" LutName="Red" />
          <Detector Type="TLD" Channel="100" ChannelName="Transmission Channel" IsActive="0" IsReferenceUnitActivatedForCorrection="0" Gain="307" Offset="-0.640000000000001" IsFlimDetector="0" IsHPDDetector="0" OffsetShow="-1" GainShow="307" ActiveShow="Inactive" Band="" LutName="Gray" />
        </DetectorList>
        <LaserArray>
          <Laser Qualifier="10" QualifierName="Visible" LightSourceQualifier="20" LightSourceName="UV" LaserName="Diode 405" PowerState="On" CanDoLinearOutputPower="0" Wavelength="405" CanDoChangeWavelength="0" />
          <Laser Qualifier="10" QualifierName="Visible" LightSourceQualifier="10" LightSourceName="Vis" LaserName="Argon" PowerState="On" CanDoLinearOutputPower="1" OutputPower="27" OutputPowerMin="14" OutputPowerMax="140" Wavelength="458" CanDoChangeWavelength="0" OutputPowerInPercent="10.3175 %" />
          <Laser Qualifier="10" QualifierName="Visible" LightSourceQualifier="10" LightSourceName="Vis" LaserName="DPSS 561" PowerState="On" CanDoLinearOutputPower="0" Wavelength="561" CanDoChangeWavelength="0" />
          <Laser Qualifier="10" QualifierName="Visible" LightSourceQualifier="10" LightSourceName="Vis" LaserName="HeNe 633" PowerState="Off" CanDoLinearOutputPower="0" Wavelength="633" CanDoChangeWavelength="0" />
        </LaserArray>
        <OnlineDyeSeparation Enabled="0" KeepRawImage="1" Detectors="0" Channels="0" Normalize="0">
          <OnlineDyeSeparationDetectorList />
          <OnlineDyeSeparationChannelList />
        </OnlineDyeSeparation>
      </ATLConfocalSettingDefinition>
      <LDM_Block_Sequential SequentialMode="1" AutoFocusSequence="1" BlockName="Job(Seq.Scan) 2">
        <LDM_Block_Sequential_Master>
          <ATLConfocalSettingDefinition VersionNumber="5" UserSettingName="S4" IsSTEDActive="0" IsUserSettingNameSet="0" BitSize="8" ScanMode="xyz" ZUseMode="2" ZUseModeName="z-wide" ZPosition="0.0067599606" IsSuperZ="0" ValidBeginStack="0" ValidEndStack="0" Sections="1" IsActivatedStepSizer="1" StepSizeConstant="0" IsZStackAroundCurrent="0" IsMPFormulaForStepSizerUsageActive="0" IsFastZStack="0" ZStackDirectionMode="1" ZStackDirectionModeName="Unidirectional" Magnification="63" ObjectivePos="4" ObjectiveName="HC PL APO CS2    63x/1.40 OIL " ObjectiveNumber="11506350" MicroscopeModel="DMI6000B-CS" IsInverseMicroscopeModel="1" Immersion="OIL" NumericalAperture="1.4" RefractionIndex="1.518" AdaptiveFocusControlActive="1" AdaptiveFocusControlAutonomousOffset="-1" AdaptiveFocusControlAutonomousModeActive="0" IsFCSFilterAutomationActive="0" IsSMDChaserUVAOTFAutomationActive="0" CanDoCSMode="1" ActiveCS_SubModeForTLD="0" ActiveCS_SubModeForTLDName="Scan-BF" IsUVShutterActive="0" IsVisShutterActive="1" LastNonMP_MFP_FW_Name="" LastNonMP_Pol_FW_Name="" ScanSpeed="200" InDimension="1024" OutDimension="1024" UseScanFormatRestriction="0" Zoom="3.77627535341119" BaseZoom="0.75" PanFirstDim="-2.90427984579109E-04" PanSecondDim="2.24879360371551E-03" ScanDirectionX="1" ScanDirectionXName="Unidirectional" RotatorAngle="0" Pinhole="5.80081465268409E-05" PinholeAiry="0.607249822318959" EmissionWavelengthForPinholeAiryCalculation="580" FrameAverage="1" LineAverage="4" FrameAccumulation="1" Line_Accumulation="1" AreBleachPointsEnabled="0" InTrigger="-1" OutTrigger="-1" IsRoiScanEnable="0" Is3DLimitedRoiScanEnable="0" ZIntensityCompensationMode="0" ZIntensityCompensationModeName="None">
            <Quantity Value="0.00000005" Unit="m" />
            <AdditionalZPositionList>
              <AdditionalZPosition Valid="1" SuperZMode="1" SuperZModeName="RestrictedRange" ZMode="2" ZUseModeName="z-wide" ZPosition="0.0067599606" />
            </AdditionalZPositionList>
            <ShutterList>
              <Shutter LightSourceQualifier="20" ShutterQualifier="1" LightSourceName="UV" ShutterName="UV" IsActive="0" />
              <Shutter LightSourceQualifier="10" ShutterQualifier="3" LightSourceName="Vis" ShutterName="Visible" IsActive="1" />
            </ShutterList>
            <BleachPoints>
              <LMSDataContainerHeader Version="2">
                <Element Name="BleachPointROISet" UniqueID="dae56e39-b73d-11ed-a3fc-eccd6d63b116">
                  <Data>
                    <ROISet ROISetType="1" PossibleChildROITypes="-1" PossibleROITransforms="65535" PossibleROIActions="65535" />
                  </Data>
                  <Memory Size="0" MemoryBlockID="MemBlock_21" />
                  <Children />
                </Element>
              </LMSDataContainerHeader>
            </BleachPoints>
            <ATLConfocalBleachPointsSettings />
            <FilterWheel FluorifierAutoSelection="0" BeamSplitterAutoSelection="1">
              <Wheel Qualifier="40" FilterWheelName="ExcitationBeamSplitter" FilterIndex="1" FilterName="TD 458/514/561" IsSpectrumTurnMode="0" FilterSpectrumPos="0" IndexChanged="1" SpectrumChanged="0" FilterType="Excitation Beam Splitter" />
              <Wheel Qualifier="160" FilterWheelName="GalvoSlider" FilterIndex="0" FilterName="Galvo X Normal " IsSpectrumTurnMode="0" FilterSpectrumPos="0" IndexChanged="0" SpectrumChanged="0" FilterType="Galvo Slider" />
              <Wheel Qualifier="200" FilterWheelName="GalvoResonantPan" FilterIndex="0" FilterName="Galvo X Pan Center " IsSpectrumTurnMode="0" FilterSpectrumPos="0" IndexChanged="0" SpectrumChanged="0" FilterType="Galvo Resonant Pan" />
              <Wheel Qualifier="121" FilterWheelName="SimpleBeamExpander" FilterIndex="0" FilterName="No FRAP Booster " IsSpectrumTurnMode="0" FilterSpectrumPos="0" IndexChanged="0" SpectrumChanged="0" FilterType="Unknown Filter" />
              <Wheel Qualifier="170" FilterWheelName="TargetSlider" FilterIndex="0" FilterName="Target Park " IsSpectrumTurnMode="0" FilterSpectrumPos="0" IndexChanged="0" SpectrumChanged="0" FilterType="Target Slider" />
              <Wheel Qualifier="31" FilterWheelName="X2LensChanger" FilterIndex="0" FilterName="CS2 UV Optics 1 " IsSpectrumTurnMode="0" FilterSpectrumPos="0" IndexChanged="0" SpectrumChanged="0" FilterType="Unknown Filter" />
            </FilterWheel>
            <Spectro>
              <MultiBand Channel="1" ChannelName="Channel 1" LeftWorld="410.689361663814" RightWorld="485.967600323652" DyeName="" />
              <MultiBand Channel="2" ChannelName="Channel 2" LeftWorld="482.56629284186" RightWorld="489.146680880492" DyeName="" />
              <MultiBand Channel="3" ChannelName="Channel 3" LeftWorld="489.655172413793" RightWorld="498.90731049829" DyeName="" />
              <MultiBand Channel="4" ChannelName="Channel 4" LeftWorld="499.137500645583" RightWorld="634.524075955033" DyeName="Leica/ALEXA 594" />
              <MultiBand Channel="5" ChannelName="Channel 5" LeftWorld="568.147778332501" RightWorld="678.248145023844" DyeName="" />
            </Spectro>
            <AotfList>
              <Aotf AotfQualifier="20" AotfQualifierName="UV" LightSourceQualifier="20" LightSourceQualifierName="UV" OpenVirtual="0" IsChanged="0" CanDoPulseFreq="0" PulsFreq="0" CanDoTwoLaserPIE="1" TwoLaserPIEActive="0" AotfType="UV">
                <LaserLineSetting LaserLine="405" IntensityDev="0" IntensityLowDev="0" AOBSIntensityDev="-1" AOBSIntensityLowDev="-1" EnableDoubleMode="0" LineIndex="0" Qualifier="20" SequenceIndex="0" IsLineDeactivated="0" IsLineChecked="1" OutCheckedIntensity="0" SuppressionMode="-1" IsVisible="1" AotfType="UV" IntensityShow="0.00" />
              </Aotf>
              <Aotf AotfQualifier="10" AotfQualifierName="Visible" LightSourceQualifier="10" LightSourceQualifierName="Vis" OpenVirtual="0" IsChanged="1" CanDoPulseFreq="0" PulsFreq="0" CanDoTwoLaserPIE="0" TwoLaserPIEActive="0" AotfType="Visible">
                <LaserLineSetting LaserLine="458" IntensityDev="0" IntensityLowDev="0" AOBSIntensityDev="-1" AOBSIntensityLowDev="-1" EnableDoubleMode="0" LineIndex="0" Qualifier="10" SequenceIndex="0" IsLineDeactivated="0" IsLineChecked="1" OutCheckedIntensity="0" SuppressionMode="-1" IsVisible="1" AotfType="Visible" IntensityShow="0.00" />
                <LaserLineSetting LaserLine="488" IntensityDev="0" IntensityLowDev="0" AOBSIntensityDev="-1" AOBSIntensityLowDev="-1" EnableDoubleMode="0" LineIndex="1" Qualifier="10" SequenceIndex="0" IsLineDeactivated="0" IsLineChecked="1" OutCheckedIntensity="0" SuppressionMode="-1" IsVisible="1" AotfType="Visible" IntensityShow="0.00" />
                <LaserLineSetting LaserLine="514" IntensityDev="0" IntensityLowDev="0" AOBSIntensityDev="-1" AOBSIntensityLowDev="-1" EnableDoubleMode="0" LineIndex="2" Qualifier="10" SequenceIndex="0" IsLineDeactivated="0" IsLineChecked="1" OutCheckedIntensity="0" SuppressionMode="-1" IsVisible="1" AotfType="Visible" IntensityShow="0.00" />
                <LaserLineSetting LaserLine="561" IntensityDev="29.3299942016602" IntensityLowDev="0" AOBSIntensityDev="-1" AOBSIntensityLowDev="-1" EnableDoubleMode="0" LineIndex="3" Qualifier="10" SequenceIndex="0" IsLineDeactivated="0" IsLineChecked="1" OutCheckedIntensity="0" SuppressionMode="-1" IsVisible="1" AotfType="Visible" IntensityShow="29.33" />
                <LaserLineSetting LaserLine="633" IntensityDev="0" IntensityLowDev="0" AOBSIntensityDev="-1" AOBSIntensityLowDev="-1" EnableDoubleMode="0" LineIndex="4" Qualifier="10" SequenceIndex="0" IsLineDeactivated="0" IsLineChecked="1" OutCheckedIntensity="0" SuppressionMode="-1" IsVisible="1" AotfType="Visible" IntensityShow="0.00" />
              </Aotf>
            </AotfList>
            <LUT_List>
              <LUT Channel="1" LutName="Blue" />
              <LUT Channel="2" LutName="Green" />
              <LUT Channel="3" LutName="Green" />
              <LUT Channel="4" LutName="Red" />
              <LUT Channel="5" LutName="Gray" />
              <LUT Channel="100" LutName="Gray" />
              <LUT Channel="2000" LutName="Green" />
              <LUT Channel="2001" LutName="Red" />
              <LUT Channel="2002" LutName="Blue" />
              <LUT Channel="2003" LutName="Gray" />
              <LUT Channel="2004" LutName="Cyan" />
              <LUT Channel="2005" LutName="Magenta" />
              <LUT Channel="2006" LutName="Yellow" />
              <LUT Channel="2007" LutName="Glow" />
              <LUT Channel="3000" LutName="Gray" />
            </LUT_List>
            <DetectorList>
              <Detector Type="PMT" Channel="1" ChannelName="Channel 1" IsActive="0" IsReferenceUnitActivatedForCorrection="0" Gain="864" Offset="-0.393333333333331" IsFlimDetector="0" IsHPDDetector="0" OffsetShow="0" GainShow="864" ActiveShow="Inactive" Band="(411nm - 486nm)" LutName="Blue" />
              <Detector Type="HPD" Channel="2" ChannelName="Channel 2" IsActive="0" IsReferenceUnitActivatedForCorrection="0" Gain="326" Offset="-6.6666666666606E-03" IsFlimDetector="0" IsHPDDetector="1" IsEnabled="0" CanDoPhotonCounting="1" AcquisitionMode="0" AcquisitionModeName="PhotonIntegration" OffsetShow="0" GainShow="326" ActiveShow="Inactive" Band="(483nm - 489nm)" LutName="Green" />
              <Detector Type="PMT" Channel="3" ChannelName="Channel 3" IsActive="0" IsReferenceUnitActivatedForCorrection="0" Gain="891" Offset="-0.213333333333338" IsFlimDetector="0" IsHPDDetector="0" OffsetShow="0" GainShow="891" ActiveShow="Inactive" Band="(490nm - 499nm)" LutName="Green" />
              <Detector Type="PMT" Channel="4" ChannelName="Channel 4" IsActive="0" IsReferenceUnitActivatedForCorrection="0" Gain="798" Offset="-9.99333333333334" IsFlimDetector="0" IsHPDDetector="0" OffsetShow="-10" GainShow="798" ActiveShow="Inactive" Band="(499nm - 635nm)" LutName="Red" />
              <Detector Type="PMT" Channel="5" ChannelName="Channel 5" IsActive="1" IsReferenceUnitActivatedForCorrection="0" Gain="745" Offset="-6.23999999999999" IsFlimDetector="0" IsHPDDetector="0" OffsetShow="-6" GainShow="745" ActiveShow="Active" Band="(568nm - 678nm)" LutName="Gray" />
              <Detector Type="TLD" Channel="100" ChannelName="Transmission Channel" IsActive="0" IsReferenceUnitActivatedForCorrection="0" Gain="307" Offset="-0.640000000000001" IsFlimDetector="0" IsHPDDetector="0" OffsetShow="-1" GainShow="307" ActiveShow="Inactive" Band="" LutName="Gray" />
            </DetectorList>
            <LaserArray>
              <Laser Qualifier="10" QualifierName="Visible" LightSourceQualifier="20" LightSourceName="UV" LaserName="Diode 405" PowerState="On" CanDoLinearOutputPower="0" Wavelength="405" CanDoChangeWavelength="0" />
              <Laser Qualifier="10" QualifierName="Visible" LightSourceQualifier="10" LightSourceName="Vis" LaserName="Argon" PowerState="On" CanDoLinearOutputPower="1" OutputPower="0" OutputPowerMin="14" OutputPowerMax="140" Wavelength="458" CanDoChangeWavelength="0" OutputPowerInPercent="0 %" />
              <Laser Qualifier="10" QualifierName="Visible" LightSourceQualifier="10" LightSourceName="Vis" LaserName="DPSS 561" PowerState="On" CanDoLinearOutputPower="0" Wavelength="561" CanDoChangeWavelength="0" />
              <Laser Qualifier="10" QualifierName="Visible" LightSourceQualifier="10" LightSourceName="Vis" LaserName="HeNe 633" PowerState="Off" CanDoLinearOutputPower="0" Wavelength="633" CanDoChangeWavelength="0" />
            </LaserArray>
            <OnlineDyeSeparation Enabled="0" KeepRawImage="1" Detectors="0" Channels="0" Normalize="0">
              <OnlineDyeSeparationDetectorList />
              <OnlineDyeSeparationChannelList />
            </OnlineDyeSeparation>
          </ATLConfocalSettingDefinition>
        </LDM_Block_Sequential_Master>
        <LDM_Block_Sequential_List>
          <ATLConfocalSettingDefinition VersionNumber="5" UserSettingName="Seq. 1" IsSTEDActive="0" IsUserSettingNameSet="1" CanDoCSMode="1" ActiveCS_SubModeForTLD="0" ActiveCS_SubModeForTLDName="Scan-BF" ActiveCS_SubModeForRLD="0" ActiveCS_SubModeForRLDName="Empty" IsUVShutterActive="1" IsVisShutterActive="0" Pinhole="9.76268082636736E-05" PinholeAiry="1.02199200493765" EmissionWavelengthForPinholeAiryCalculation="580" FrameAverage="1" LineAverage="4" FrameAccumulation="1" Line_Accumulation="1" AreBleachPointsEnabled="0" IsRoiScanEnable="0" ZIntensityCompensationMode="0" ZIntensityCompensationModeName="None">
            <ShutterList>
              <Shutter LightSourceQualifier="20" ShutterQualifier="1" LightSourceName="UV" ShutterName="UV" IsActive="1" />
              <Shutter LightSourceQualifier="10" ShutterQualifier="3" LightSourceName="Vis" ShutterName="Visible" IsActive="0" />
            </ShutterList>
            <FilterWheel FluorifierAutoSelection="0" BeamSplitterAutoSelection="1">
              <Wheel Qualifier="40" FilterWheelName="ExcitationBeamSplitter" FilterIndex="0" FilterName="Substrate " IsSpectrumTurnMode="0" FilterSpectrumPos="0" IndexChanged="1" SpectrumChanged="0" FilterType="Excitation Beam Splitter" />
              <Wheel Qualifier="160" FilterWheelName="GalvoSlider" FilterIndex="0" FilterName="Galvo X Normal " IsSpectrumTurnMode="0" FilterSpectrumPos="0" IndexChanged="0" SpectrumChanged="0" FilterType="Galvo Slider" />
              <Wheel Qualifier="200" FilterWheelName="GalvoResonantPan" FilterIndex="0" FilterName="Galvo X Pan Center " IsSpectrumTurnMode="0" FilterSpectrumPos="0" IndexChanged="0" SpectrumChanged="0" FilterType="Galvo Resonant Pan" />
              <Wheel Qualifier="121" FilterWheelName="SimpleBeamExpander" FilterIndex="0" FilterName="No FRAP Booster " IsSpectrumTurnMode="0" FilterSpectrumPos="0" IndexChanged="0" SpectrumChanged="0" FilterType="Unknown Filter" />
              <Wheel Qualifier="170" FilterWheelName="TargetSlider" FilterIndex="0" FilterName="Target Park " IsSpectrumTurnMode="0" FilterSpectrumPos="0" IndexChanged="0" SpectrumChanged="0" FilterType="Target Slider" />
              <Wheel Qualifier="31" FilterWheelName="X2LensChanger" FilterIndex="0" FilterName="CS2 UV Optics 1 " IsSpectrumTurnMode="0" FilterSpectrumPos="0" IndexChanged="0" SpectrumChanged="0" FilterType="Unknown Filter" />
            </FilterWheel>
            <Spectro>
              <MultiBand Channel="1" ChannelName="Channel 1" LeftWorld="410.689361663814" RightWorld="485.967600323652" DyeName="Leica/DAPI" />
              <MultiBand Channel="2" ChannelName="Channel 2" LeftWorld="777.045264040235" RightWorld="782.045264040235" DyeName="" />
              <MultiBand Channel="3" ChannelName="Channel 3" LeftWorld="782.064729542138" RightWorld="787.064729542138" DyeName="" />
              <MultiBand Channel="4" ChannelName="Channel 4" LeftWorld="789.438390611903" RightWorld="794.719195305951" DyeName="" />
              <MultiBand Channel="5" ChannelName="Channel 5" LeftWorld="795" RightWorld="800" DyeName="" />
            </Spectro>
            <AotfList>
              <Aotf AotfQualifier="20" AotfQualifierName="UV" LightSourceQualifier="20" LightSourceQualifierName="UV" OpenVirtual="0" IsChanged="1" CanDoPulseFreq="0" PulsFreq="0" CanDoTwoLaserPIE="1" TwoLaserPIEActive="0" AotfType="UV">
                <LaserLineSetting LaserLine="405" IntensityDev="25.8500891594417" IntensityLowDev="0" AOBSIntensityDev="-1" AOBSIntensityLowDev="-1" EnableDoubleMode="0" LineIndex="0" Qualifier="20" SequenceIndex="0" IsLineDeactivated="0" IsLineChecked="1" OutCheckedIntensity="0" SuppressionMode="-1" IsVisible="1" AotfType="UV" IntensityShow="25.85" />
              </Aotf>
              <Aotf AotfQualifier="10" AotfQualifierName="Visible" LightSourceQualifier="10" LightSourceQualifierName="Vis" OpenVirtual="0" IsChanged="0" CanDoPulseFreq="0" PulsFreq="0" CanDoTwoLaserPIE="0" TwoLaserPIEActive="0" AotfType="Visible">
                <LaserLineSetting LaserLine="458" IntensityDev="0" IntensityLowDev="0" AOBSIntensityDev="-1" AOBSIntensityLowDev="-1" EnableDoubleMode="0" LineIndex="0" Qualifier="10" SequenceIndex="0" IsLineDeactivated="0" IsLineChecked="1" OutCheckedIntensity="0" SuppressionMode="-1" IsVisible="1" AotfType="Visible" IntensityShow="0.00" />
                <LaserLineSetting LaserLine="488" IntensityDev="0" IntensityLowDev="0" AOBSIntensityDev="-1" AOBSIntensityLowDev="-1" EnableDoubleMode="0" LineIndex="1" Qualifier="10" SequenceIndex="0" IsLineDeactivated="0" IsLineChecked="1" OutCheckedIntensity="0" SuppressionMode="-1" IsVisible="1" AotfType="Visible" IntensityShow="0.00" />
                <LaserLineSetting LaserLine="514" IntensityDev="0" IntensityLowDev="0" AOBSIntensityDev="-1" AOBSIntensityLowDev="-1" EnableDoubleMode="0" LineIndex="2" Qualifier="10" SequenceIndex="0" IsLineDeactivated="0" IsLineChecked="1" OutCheckedIntensity="0" SuppressionMode="-1" IsVisible="1" AotfType="Visible" IntensityShow="0.00" />
                <LaserLineSetting LaserLine="561" IntensityDev="0" IntensityLowDev="0" AOBSIntensityDev="-1" AOBSIntensityLowDev="-1" EnableDoubleMode="0" LineIndex="3" Qualifier="10" SequenceIndex="0" IsLineDeactivated="0" IsLineChecked="1" OutCheckedIntensity="0" SuppressionMode="-1" IsVisible="1" AotfType="Visible" IntensityShow="0.00" />
                <LaserLineSetting LaserLine="633" IntensityDev="0" IntensityLowDev="0" AOBSIntensityDev="-1" AOBSIntensityLowDev="-1" EnableDoubleMode="0" LineIndex="4" Qualifier="10" SequenceIndex="0" IsLineDeactivated="0" IsLineChecked="1" OutCheckedIntensity="0" SuppressionMode="-1" IsVisible="1" AotfType="Visible" IntensityShow="0.00" />
              </Aotf>
            </AotfList>
            <LUT_List>
              <LUT Channel="1" LutName="Blue" />
              <LUT Channel="2" LutName="Green" />
              <LUT Channel="3" LutName="Green" />
              <LUT Channel="4" LutName="Red" />
              <LUT Channel="5" LutName="Gray" />
              <LUT Channel="100" LutName="Gray" />
              <LUT Channel="2000" LutName="Green" />
              <LUT Channel="2001" LutName="Red" />
              <LUT Channel="2002" LutName="Blue" />
              <LUT Channel="2003" LutName="Gray" />
              <LUT Channel="2004" LutName="Cyan" />
              <LUT Channel="2005" LutName="Magenta" />
              <LUT Channel="2006" LutName="Yellow" />
              <LUT Channel="2007" LutName="Glow" />
              <LUT Channel="3000" LutName="Gray" />
            </LUT_List>
            <DetectorList>
              <Detector Type="PMT" Channel="1" ChannelName="Channel 1" IsActive="1" IsReferenceUnitActivatedForCorrection="0" Gain="839" Offset="-0.393333333333331" IsFlimDetector="0" IsHPDDetector="0" OffsetShow="0" GainShow="839" ActiveShow="Active" Band="(411nm - 486nm)" LutName="Blue" />
              <Detector Type="HPD" Channel="2" ChannelName="Channel 2" IsActive="0" IsReferenceUnitActivatedForCorrection="0" Gain="326" Offset="-6.6666666666606E-03" IsFlimDetector="0" IsHPDDetector="1" IsEnabled="0" CanDoPhotonCounting="1" AcquisitionMode="0" AcquisitionModeName="PhotonIntegration" OffsetShow="0" GainShow="326" ActiveShow="Inactive" Band="(777nm - 782nm)" LutName="Green" />
              <Detector Type="PMT" Channel="3" ChannelName="Channel 3" IsActive="0" IsReferenceUnitActivatedForCorrection="0" Gain="959" Offset="-0.786666666666662" IsFlimDetector="0" IsHPDDetector="0" OffsetShow="-1" GainShow="959" ActiveShow="Inactive" Band="(782nm - 787nm)" LutName="Green" />
              <Detector Type="PMT" Channel="4" ChannelName="Channel 4" IsActive="0" IsReferenceUnitActivatedForCorrection="0" Gain="742" Offset="-0.446666666666673" IsFlimDetector="0" IsHPDDetector="0" OffsetShow="0" GainShow="742" ActiveShow="Inactive" Band="(789nm - 795nm)" LutName="Red" />
              <Detector Type="PMT" Channel="5" ChannelName="Channel 5" IsActive="0" IsReferenceUnitActivatedForCorrection="0" Gain="0" Offset="0" IsFlimDetector="0" IsHPDDetector="0" OffsetShow="0" GainShow="0" ActiveShow="Inactive" Band="(795nm - 800nm)" LutName="Gray" />
              <Detector Type="TLD" Channel="100" ChannelName="Transmission Channel" IsActive="0" IsReferenceUnitActivatedForCorrection="0" Gain="307" Offset="-0.640000000000001" IsFlimDetector="0" IsHPDDetector="0" OffsetShow="-1" GainShow="307" ActiveShow="Inactive" Band="" LutName="Gray" />
            </DetectorList>
            <LaserArray>
              <Laser Qualifier="10" QualifierName="Visible" LightSourceQualifier="20" LightSourceName="UV" LaserName="Diode 405" PowerState="On" CanDoLinearOutputPower="0" Wavelength="405" CanDoChangeWavelength="0" />
              <Laser Qualifier="10" QualifierName="Visible" LightSourceQualifier="10" LightSourceName="Vis" LaserName="Argon" PowerState="On" CanDoLinearOutputPower="1" OutputPower="0" OutputPowerMin="14" OutputPowerMax="140" Wavelength="458" CanDoChangeWavelength="0" OutputPowerInPercent="0 %" />
              <Laser Qualifier="10" QualifierName="Visible" LightSourceQualifier="10" LightSourceName="Vis" LaserName="DPSS 561" PowerState="On" CanDoLinearOutputPower="0" Wavelength="561" CanDoChangeWavelength="0" />
              <Laser Qualifier="10" QualifierName="Visible" LightSourceQualifier="10" LightSourceName="Vis" LaserName="HeNe 633" PowerState="Off" CanDoLinearOutputPower="0" Wavelength="633" CanDoChangeWavelength="0" />
            </LaserArray>
            <OnlineDyeSeparation Enabled="0" KeepRawImage="1" Detectors="0" Channels="0" Normalize="0">
              <OnlineDyeSeparationDetectorList />
              <OnlineDyeSeparationChannelList />
            </OnlineDyeSeparation>
          </ATLConfocalSettingDefinition>
          <ATLConfocalSettingDefinition VersionNumber="5" UserSettingName="Seq. 2" IsSTEDActive="0" IsUserSettingNameSet="1" CanDoCSMode="1" ActiveCS_SubModeForTLD="0" ActiveCS_SubModeForTLDName="Scan-BF" IsUVShutterActive="0" IsVisShutterActive="1" Pinhole="9.76268082636736E-05" PinholeAiry="1.02199200493765" EmissionWavelengthForPinholeAiryCalculation="580" FrameAverage="4" LineAverage="4" FrameAccumulation="1" Line_Accumulation="1" AreBleachPointsEnabled="0" IsRoiScanEnable="0" ZIntensityCompensationMode="0" ZIntensityCompensationModeName="None">
            <ShutterList>
              <Shutter LightSourceQualifier="20" ShutterQualifier="1" LightSourceName="UV" ShutterName="UV" IsActive="0" />
              <Shutter LightSourceQualifier="10" ShutterQualifier="3" LightSourceName="Vis" ShutterName="Visible" IsActive="1" />
            </ShutterList>
            <FilterWheel FluorifierAutoSelection="0" BeamSplitterAutoSelection="1">
              <Wheel Qualifier="40" FilterWheelName="ExcitationBeamSplitter" FilterIndex="3" FilterName="TD 488/561/633" IsSpectrumTurnMode="0" FilterSpectrumPos="0" IndexChanged="1" SpectrumChanged="0" FilterType="Excitation Beam Splitter" />
              <Wheel Qualifier="160" FilterWheelName="GalvoSlider" FilterIndex="0" FilterName="Galvo X Normal " IsSpectrumTurnMode="0" FilterSpectrumPos="0" IndexChanged="0" SpectrumChanged="0" FilterType="Galvo Slider" />
              <Wheel Qualifier="200" FilterWheelName="GalvoResonantPan" FilterIndex="0" FilterName="Galvo X Pan Center " IsSpectrumTurnMode="0" FilterSpectrumPos="0" IndexChanged="0" SpectrumChanged="0" FilterType="Galvo Resonant Pan" />
              <Wheel Qualifier="121" FilterWheelName="SimpleBeamExpander" FilterIndex="0" FilterName="No FRAP Booster " IsSpectrumTurnMode="0" FilterSpectrumPos="0" IndexChanged="0" SpectrumChanged="0" FilterType="Unknown Filter" />
              <Wheel Qualifier="170" FilterWheelName="TargetSlider" FilterIndex="0" FilterName="Target Park " IsSpectrumTurnMode="0" FilterSpectrumPos="0" IndexChanged="0" SpectrumChanged="0" FilterType="Target Slider" />
              <Wheel Qualifier="31" FilterWheelName="X2LensChanger" FilterIndex="0" FilterName="CS2 UV Optics 1 " IsSpectrumTurnMode="0" FilterSpectrumPos="0" IndexChanged="0" SpectrumChanged="0" FilterType="Unknown Filter" />
            </FilterWheel>
            <Spectro>
              <MultiBand Channel="1" ChannelName="Channel 1" LeftWorld="410.689361663814" RightWorld="481.753232220635" DyeName="Leica/DAPI" />
              <MultiBand Channel="2" ChannelName="Channel 2" LeftWorld="482.56629284186" RightWorld="489.146680880492" DyeName="" />
              <MultiBand Channel="3" ChannelName="Channel 3" LeftWorld="489.655172413793" RightWorld="498.90731049829" DyeName="" />
              <MultiBand Channel="4" ChannelName="Channel 4" LeftWorld="499.137500645583" RightWorld="634.524075955033" DyeName="Leica/FITC" />
              <MultiBand Channel="5" ChannelName="Channel 5" LeftWorld="795" RightWorld="800" DyeName="" />
            </Spectro>
            <AotfList>
              <Aotf AotfQualifier="20" AotfQualifierName="UV" LightSourceQualifier="20" LightSourceQualifierName="UV" OpenVirtual="0" IsChanged="1" CanDoPulseFreq="0" PulsFreq="0" CanDoTwoLaserPIE="1" TwoLaserPIEActive="0" AotfType="UV">
                <LaserLineSetting LaserLine="405" IntensityDev="0" IntensityLowDev="0" AOBSIntensityDev="-1" AOBSIntensityLowDev="-1" EnableDoubleMode="0" LineIndex="0" Qualifier="20" SequenceIndex="0" IsLineDeactivated="0" IsLineChecked="1" OutCheckedIntensity="0" SuppressionMode="-1" IsVisible="1" AotfType="UV" IntensityShow="0.00" />
              </Aotf>
              <Aotf AotfQualifier="10" AotfQualifierName="Visible" LightSourceQualifier="10" LightSourceQualifierName="Vis" OpenVirtual="0" IsChanged="1" CanDoPulseFreq="0" PulsFreq="0" CanDoTwoLaserPIE="0" TwoLaserPIEActive="0" AotfType="Visible">
                <LaserLineSetting LaserLine="458" IntensityDev="0" IntensityLowDev="0" AOBSIntensityDev="-1" AOBSIntensityLowDev="-1" EnableDoubleMode="0" LineIndex="0" Qualifier="10" SequenceIndex="0" IsLineDeactivated="0" IsLineChecked="1" OutCheckedIntensity="0" SuppressionMode="-1" IsVisible="1" AotfType="Visible" IntensityShow="0.00" />
                <LaserLineSetting LaserLine="488" IntensityDev="31.215160369873" IntensityLowDev="0" AOBSIntensityDev="-1" AOBSIntensityLowDev="-1" EnableDoubleMode="0" LineIndex="1" Qualifier="10" SequenceIndex="0" IsLineDeactivated="0" IsLineChecked="1" OutCheckedIntensity="0" SuppressionMode="-1" IsVisible="1" AotfType="Visible" IntensityShow="31.22" />
                <LaserLineSetting LaserLine="514" IntensityDev="0" IntensityLowDev="0" AOBSIntensityDev="-1" AOBSIntensityLowDev="-1" EnableDoubleMode="0" LineIndex="2" Qualifier="10" SequenceIndex="0" IsLineDeactivated="0" IsLineChecked="1" OutCheckedIntensity="0" SuppressionMode="-1" IsVisible="1" AotfType="Visible" IntensityShow="0.00" />
                <LaserLineSetting LaserLine="561" IntensityDev="0" IntensityLowDev="0" AOBSIntensityDev="-1" AOBSIntensityLowDev="-1" EnableDoubleMode="0" LineIndex="3" Qualifier="10" SequenceIndex="0" IsLineDeactivated="0" IsLineChecked="1" OutCheckedIntensity="0" SuppressionMode="-1" IsVisible="1" AotfType="Visible" IntensityShow="0.00" />
                <LaserLineSetting LaserLine="633" IntensityDev="0" IntensityLowDev="0" AOBSIntensityDev="-1" AOBSIntensityLowDev="-1" EnableDoubleMode="0" LineIndex="4" Qualifier="10" SequenceIndex="0" IsLineDeactivated="0" IsLineChecked="1" OutCheckedIntensity="0" SuppressionMode="-1" IsVisible="1" AotfType="Visible" IntensityShow="0.00" />
              </Aotf>
            </AotfList>
            <LUT_List>
              <LUT Channel="1" LutName="Blue" />
              <LUT Channel="2" LutName="Green" />
              <LUT Channel="3" LutName="Green" />
              <LUT Channel="4" LutName="Green" />
              <LUT Channel="5" LutName="Gray" />
              <LUT Channel="100" LutName="Gray" />
              <LUT Channel="2000" LutName="Green" />
              <LUT Channel="2001" LutName="Red" />
              <LUT Channel="2002" LutName="Blue" />
              <LUT Channel="2003" LutName="Gray" />
              <LUT Channel="2004" LutName="Cyan" />
              <LUT Channel="2005" LutName="Magenta" />
              <LUT Channel="2006" LutName="Yellow" />
              <LUT Channel="2007" LutName="Glow" />
              <LUT Channel="3000" LutName="Gray" />
            </LUT_List>
            <DetectorList>
              <Detector Type="PMT" Channel="1" ChannelName="Channel 1" IsActive="0" IsReferenceUnitActivatedForCorrection="0" Gain="864" Offset="-0.560000000000002" IsFlimDetector="0" IsHPDDetector="0" OffsetShow="-1" GainShow="864" ActiveShow="Inactive" Band="(411nm - 482nm)" LutName="Blue" />
              <Detector Type="HPD" Channel="2" ChannelName="Channel 2" IsActive="0" IsReferenceUnitActivatedForCorrection="0" Gain="326" Offset="-6.6666666666606E-03" IsFlimDetector="0" IsHPDDetector="1" IsEnabled="0" CanDoPhotonCounting="1" AcquisitionMode="0" AcquisitionModeName="PhotonIntegration" OffsetShow="0" GainShow="326" ActiveShow="Inactive" Band="(483nm - 489nm)" LutName="Green" />
              <Detector Type="PMT" Channel="3" ChannelName="Channel 3" IsActive="0" IsReferenceUnitActivatedForCorrection="0" Gain="891" Offset="-0.213333333333338" IsFlimDetector="0" IsHPDDetector="0" OffsetShow="0" GainShow="891" ActiveShow="Inactive" Band="(490nm - 499nm)" LutName="Green" />
              <Detector Type="PMT" Channel="4" ChannelName="Channel 4" IsActive="1" IsReferenceUnitActivatedForCorrection="0" Gain="798" Offset="-9.99333333333334" IsFlimDetector="0" IsHPDDetector="0" OffsetShow="-10" GainShow="798" ActiveShow="Active" Band="(499nm - 635nm)" LutName="Green" />
              <Detector Type="PMT" Channel="5" ChannelName="Channel 5" IsActive="0" IsReferenceUnitActivatedForCorrection="0" Gain="704" Offset="-1.09333333333333" IsFlimDetector="0" IsHPDDetector="0" OffsetShow="-1" GainShow="704" ActiveShow="Inactive" Band="(795nm - 800nm)" LutName="Gray" />
              <Detector Type="TLD" Channel="100" ChannelName="Transmission Channel" IsActive="0" IsReferenceUnitActivatedForCorrection="0" Gain="307" Offset="-0.640000000000001" IsFlimDetector="0" IsHPDDetector="0" OffsetShow="-1" GainShow="307" ActiveShow="Inactive" Band="" LutName="Gray" />
            </DetectorList>
            <LaserArray>
              <Laser Qualifier="10" QualifierName="Visible" LightSourceQualifier="20" LightSourceName="UV" LaserName="Diode 405" PowerState="On" CanDoLinearOutputPower="0" Wavelength="405" CanDoChangeWavelength="0" />
              <Laser Qualifier="10" QualifierName="Visible" LightSourceQualifier="10" LightSourceName="Vis" LaserName="Argon" PowerState="On" CanDoLinearOutputPower="1" OutputPower="27" OutputPowerMin="14" OutputPowerMax="140" Wavelength="458" CanDoChangeWavelength="0" OutputPowerInPercent="10.3175 %" />
              <Laser Qualifier="10" QualifierName="Visible" LightSourceQualifier="10" LightSourceName="Vis" LaserName="DPSS 561" PowerState="On" CanDoLinearOutputPower="0" Wavelength="561" CanDoChangeWavelength="0" />
              <Laser Qualifier="10" QualifierName="Visible" LightSourceQualifier="10" LightSourceName="Vis" LaserName="HeNe 633" PowerState="Off" CanDoLinearOutputPower="0" Wavelength="633" CanDoChangeWavelength="0" />
            </LaserArray>
            <OnlineDyeSeparation Enabled="0" KeepRawImage="1" Detectors="0" Channels="0" Normalize="0">
              <OnlineDyeSeparationDetectorList />
              <OnlineDyeSeparationChannelList />
            </OnlineDyeSeparation>
          </ATLConfocalSettingDefinition>
          <ATLConfocalSettingDefinition VersionNumber="5" UserSettingName="Seq. 3" IsSTEDActive="0" IsUserSettingNameSet="1" CanDoCSMode="1" ActiveCS_SubModeForTLD="0" ActiveCS_SubModeForTLDName="Scan-BF" IsUVShutterActive="0" IsVisShutterActive="1" Pinhole="9.76268082636736E-05" PinholeAiry="1.02199200493765" EmissionWavelengthForPinholeAiryCalculation="580" FrameAverage="1" LineAverage="4" FrameAccumulation="1" Line_Accumulation="1" AreBleachPointsEnabled="0" IsRoiScanEnable="0" ZIntensityCompensationMode="0" ZIntensityCompensationModeName="None">
            <ShutterList>
              <Shutter LightSourceQualifier="20" ShutterQualifier="1" LightSourceName="UV" ShutterName="UV" IsActive="0" />
              <Shutter LightSourceQualifier="10" ShutterQualifier="3" LightSourceName="Vis" ShutterName="Visible" IsActive="1" />
            </ShutterList>
            <FilterWheel FluorifierAutoSelection="0" BeamSplitterAutoSelection="1">
              <Wheel Qualifier="40" FilterWheelName="ExcitationBeamSplitter" FilterIndex="1" FilterName="TD 458/514/561" IsSpectrumTurnMode="0" FilterSpectrumPos="0" IndexChanged="1" SpectrumChanged="0" FilterType="Excitation Beam Splitter" />
              <Wheel Qualifier="160" FilterWheelName="GalvoSlider" FilterIndex="0" FilterName="Galvo X Normal " IsSpectrumTurnMode="0" FilterSpectrumPos="0" IndexChanged="0" SpectrumChanged="0" FilterType="Galvo Slider" />
              <Wheel Qualifier="200" FilterWheelName="GalvoResonantPan" FilterIndex="0" FilterName="Galvo X Pan Center " IsSpectrumTurnMode="0" FilterSpectrumPos="0" IndexChanged="0" SpectrumChanged="0" FilterType="Galvo Resonant Pan" />
              <Wheel Qualifier="121" FilterWheelName="SimpleBeamExpander" FilterIndex="0" FilterName="No FRAP Booster " IsSpectrumTurnMode="0" FilterSpectrumPos="0" IndexChanged="0" SpectrumChanged="0" FilterType="Unknown Filter" />
              <Wheel Qualifier="170" FilterWheelName="TargetSlider" FilterIndex="0" FilterName="Target Park " IsSpectrumTurnMode="0" FilterSpectrumPos="0" IndexChanged="0" SpectrumChanged="0" FilterType="Target Slider" />
              <Wheel Qualifier="31" FilterWheelName="X2LensChanger" FilterIndex="0" FilterName="CS2 UV Optics 1 " IsSpectrumTurnMode="0" FilterSpectrumPos="0" IndexChanged="0" SpectrumChanged="0" FilterType="Unknown Filter" />
            </FilterWheel>
            <Spectro>
              <MultiBand Channel="1" ChannelName="Channel 1" LeftWorld="410.689361663814" RightWorld="481.753232220635" DyeName="Leica/DAPI" />
              <MultiBand Channel="2" ChannelName="Channel 2" LeftWorld="482.56629284186" RightWorld="489.146680880492" DyeName="" />
              <MultiBand Channel="3" ChannelName="Channel 3" LeftWorld="489.655172413793" RightWorld="498.90731049829" DyeName="" />
              <MultiBand Channel="4" ChannelName="Channel 4" LeftWorld="505.45905280011" RightWorld="564.987002255238" DyeName="Leica/FITC" />
              <MultiBand Channel="5" ChannelName="Channel 5" LeftWorld="568.147778332501" RightWorld="678.248145023844" DyeName="Leica/Cy3" />
            </Spectro>
            <AotfList>
              <Aotf AotfQualifier="20" AotfQualifierName="UV" LightSourceQualifier="20" LightSourceQualifierName="UV" OpenVirtual="0" IsChanged="0" CanDoPulseFreq="0" PulsFreq="0" CanDoTwoLaserPIE="1" TwoLaserPIEActive="0" AotfType="UV">
                <LaserLineSetting LaserLine="405" IntensityDev="0" IntensityLowDev="0" AOBSIntensityDev="-1" AOBSIntensityLowDev="-1" EnableDoubleMode="0" LineIndex="0" Qualifier="20" SequenceIndex="0" IsLineDeactivated="0" IsLineChecked="1" OutCheckedIntensity="0" SuppressionMode="-1" IsVisible="1" AotfType="UV" IntensityShow="0.00" />
              </Aotf>
              <Aotf AotfQualifier="10" AotfQualifierName="Visible" LightSourceQualifier="10" LightSourceQualifierName="Vis" OpenVirtual="0" IsChanged="1" CanDoPulseFreq="0" PulsFreq="0" CanDoTwoLaserPIE="0" TwoLaserPIEActive="0" AotfType="Visible">
                <LaserLineSetting LaserLine="458" IntensityDev="0" IntensityLowDev="0" AOBSIntensityDev="-1" AOBSIntensityLowDev="-1" EnableDoubleMode="0" LineIndex="0" Qualifier="10" SequenceIndex="0" IsLineDeactivated="0" IsLineChecked="1" OutCheckedIntensity="0" SuppressionMode="-1" IsVisible="1" AotfType="Visible" IntensityShow="0.00" />
                <LaserLineSetting LaserLine="488" IntensityDev="0" IntensityLowDev="0" AOBSIntensityDev="-1" AOBSIntensityLowDev="-1" EnableDoubleMode="0" LineIndex="1" Qualifier="10" SequenceIndex="0" IsLineDeactivated="0" IsLineChecked="1" OutCheckedIntensity="0" SuppressionMode="-1" IsVisible="1" AotfType="Visible" IntensityShow="0.00" />
                <LaserLineSetting LaserLine="514" IntensityDev="0" IntensityLowDev="0" AOBSIntensityDev="-1" AOBSIntensityLowDev="-1" EnableDoubleMode="0" LineIndex="2" Qualifier="10" SequenceIndex="0" IsLineDeactivated="0" IsLineChecked="1" OutCheckedIntensity="0" SuppressionMode="-1" IsVisible="1" AotfType="Visible" IntensityShow="0.00" />
                <LaserLineSetting LaserLine="561" IntensityDev="29.4785175323486" IntensityLowDev="0" AOBSIntensityDev="-1" AOBSIntensityLowDev="-1" EnableDoubleMode="0" LineIndex="3" Qualifier="10" SequenceIndex="0" IsLineDeactivated="0" IsLineChecked="1" OutCheckedIntensity="0" SuppressionMode="-1" IsVisible="1" AotfType="Visible" IntensityShow="29.48" />
                <LaserLineSetting LaserLine="633" IntensityDev="0" IntensityLowDev="0" AOBSIntensityDev="-1" AOBSIntensityLowDev="-1" EnableDoubleMode="0" LineIndex="4" Qualifier="10" SequenceIndex="0" IsLineDeactivated="0" IsLineChecked="1" OutCheckedIntensity="0" SuppressionMode="-1" IsVisible="1" AotfType="Visible" IntensityShow="0.00" />
              </Aotf>
            </AotfList>
            <LUT_List>
              <LUT Channel="1" LutName="Blue" />
              <LUT Channel="2" LutName="Green" />
              <LUT Channel="3" LutName="Green" />
              <LUT Channel="4" LutName="Green" />
              <LUT Channel="5" LutName="Red" />
              <LUT Channel="100" LutName="Gray" />
              <LUT Channel="2000" LutName="Green" />
              <LUT Channel="2001" LutName="Red" />
              <LUT Channel="2002" LutName="Blue" />
              <LUT Channel="2003" LutName="Gray" />
              <LUT Channel="2004" LutName="Cyan" />
              <LUT Channel="2005" LutName="Magenta" />
              <LUT Channel="2006" LutName="Yellow" />
              <LUT Channel="2007" LutName="Glow" />
              <LUT Channel="3000" LutName="Gray" />
            </LUT_List>
            <DetectorList>
              <Detector Type="PMT" Channel="1" ChannelName="Channel 1" IsActive="0" IsReferenceUnitActivatedForCorrection="0" Gain="688" Offset="-0.560000000000002" IsFlimDetector="0" IsHPDDetector="0" OffsetShow="-1" GainShow="688" ActiveShow="Inactive" Band="(411nm - 482nm)" LutName="Blue" />
              <Detector Type="HPD" Channel="2" ChannelName="Channel 2" IsActive="0" IsReferenceUnitActivatedForCorrection="0" Gain="326" Offset="-6.6666666666606E-03" IsFlimDetector="0" IsHPDDetector="1" IsEnabled="0" CanDoPhotonCounting="1" AcquisitionMode="0" AcquisitionModeName="PhotonIntegration" OffsetShow="0" GainShow="326" ActiveShow="Inactive" Band="(483nm - 489nm)" LutName="Green" />
              <Detector Type="PMT" Channel="3" ChannelName="Channel 3" IsActive="0" IsReferenceUnitActivatedForCorrection="0" Gain="891" Offset="-0.213333333333338" IsFlimDetector="0" IsHPDDetector="0" OffsetShow="0" GainShow="891" ActiveShow="Inactive" Band="(490nm - 499nm)" LutName="Green" />
              <Detector Type="PMT" Channel="4" ChannelName="Channel 4" IsActive="0" IsReferenceUnitActivatedForCorrection="0" Gain="847" Offset="-6.12666666666667" IsFlimDetector="0" IsHPDDetector="0" OffsetShow="-6" GainShow="847" ActiveShow="Inactive" Band="(505nm - 565nm)" LutName="Green" />
              <Detector Type="PMT" Channel="5" ChannelName="Channel 5" IsActive="1" IsReferenceUnitActivatedForCorrection="0" Gain="745" Offset="-6.23999999999999" IsFlimDetector="0" IsHPDDetector="0" OffsetShow="-6" GainShow="745" ActiveShow="Active" Band="(568nm - 678nm)" LutName="Red" />
              <Detector Type="TLD" Channel="100" ChannelName="Transmission Channel" IsActive="0" IsReferenceUnitActivatedForCorrection="0" Gain="307" Offset="-0.640000000000001" IsFlimDetector="0" IsHPDDetector="0" OffsetShow="-1" GainShow="307" ActiveShow="Inactive" Band="" LutName="Gray" />
            </DetectorList>
            <LaserArray>
              <Laser Qualifier="10" QualifierName="Visible" LightSourceQualifier="20" LightSourceName="UV" LaserName="Diode 405" PowerState="On" CanDoLinearOutputPower="0" Wavelength="405" CanDoChangeWavelength="0" />
              <Laser Qualifier="10" QualifierName="Visible" LightSourceQualifier="10" LightSourceName="Vis" LaserName="Argon" PowerState="On" CanDoLinearOutputPower="1" OutputPower="27" OutputPowerMin="14" OutputPowerMax="140" Wavelength="458" CanDoChangeWavelength="0" OutputPowerInPercent="10.3175 %" />
              <Laser Qualifier="10" QualifierName="Visible" LightSourceQualifier="10" LightSourceName="Vis" LaserName="DPSS 561" PowerState="On" CanDoLinearOutputPower="0" Wavelength="561" CanDoChangeWavelength="0" />
              <Laser Qualifier="10" QualifierName="Visible" LightSourceQualifier="10" LightSourceName="Vis" LaserName="HeNe 633" PowerState="Off" CanDoLinearOutputPower="0" Wavelength="633" CanDoChangeWavelength="0" />
            </LaserArray>
            <OnlineDyeSeparation Enabled="0" KeepRawImage="1" Detectors="0" Channels="0" Normalize="0">
              <OnlineDyeSeparationDetectorList />
              <OnlineDyeSeparationChannelList />
            </OnlineDyeSeparation>
          </ATLConfocalSettingDefinition>
        </LDM_Block_Sequential_List>
        <LDM_Block_Sequential_Execution_Mask>
          <InstrumentSettingMask Shutter="1" Frame_Average="1" Line_Average="1" AOTF="1" Laser_Gain_Offset="1" PMTs_on_off="1" PMTs_Gain_Offset="1" FilterWheel="1" Microscope="1" Pinhole="1" Spectrophotometer="1" Frame_Accumulation="1" Line_Accumulation="1" Reference_Correction="1" Laser="1" STED_DelayTime="1" />
        </LDM_Block_Sequential_Execution_Mask>
      </LDM_Block_Sequential>
    </Attachment>
    <Attachment Name="ViewerScaling" Application="LAS AF" Version="1.0">
      <ChannelScalingInfo BackgroundLutName="" WhiteValue="1" BlackValue="0" GammaValue="1" Automatic="0" />
      <ChannelScalingInfo BackgroundLutName="" WhiteValue="0.176399952423983" BlackValue="0" GammaValue="1" Automatic="0" />
      <ChannelScalingInfo BackgroundLutName="" WhiteValue="1" BlackValue="0" GammaValue="1" Automatic="0" />
    </Attachment>
  </Image>
</Data>
