# Supplementary material for: RNF144B negatively regulates antiviral immunity by targeting MDA5 for autophagic degradation
Source: EMBO Rep. 2024 Sep 16;25(10):4594–624. doi: 10.1038/s44319-024-00256-w (PMC11467429; doi:10.1038/s44319-024-00256-w)
Supplement: Supplementary file 5 — Source data Fig. 2 [file 44319_2024_256_MOESM5_ESM.zip › SourceDateForFigure 2/2I/Experiment.lif_plvx-mda5-1-FIG-2I/MetaData/LASAF_CIP_HWS3.xsl]

<?xml version="1.0"?>
<!DOCTYPE xsl:stylesheet [
  <!ENTITY nbsp "&#160;">
]>
<xsl:stylesheet xmlns:xsl="http://www.w3.org/1999/XSL/Transform" version="1.0">
  <xsl:output method="html"/>
  <xsl:param name="tempVal" select="none"/>

  <xsl:template match="/">
    <HTML>
      <HEAD>
        <TITLE>
          <xsl:value-of select="@Name"/>
        </TITLE>

        <script type="text/javascript">
          var visible = 0;
          var FilterSettingsDetailsVisible = 0;
          var ScannerSettingsDetailsVisible = 0;
          function Show()
          {
          if(visible == 0)
          {
          window.document.getElementById("ID_1").style.display = "none";
          window.document.getElementById("ID_2").style.display = "block";
          visible = 1;
          }
          else
          {
          window.document.getElementById("ID_1").style.display = "block";
          window.document.getElementById("ID_2").style.display = "none";
          visible = 0;
          }
          }
          function ShowFilterSettingsDetails()
          {
          if(FilterSettingsDetailsVisible == 0)
          {
          window.document.getElementById("ID_3").style.display = "none";
          window.document.getElementById("ID_4").style.display = "block";
          FilterSettingsDetailsVisible = 1;
          }
          else
          {
          window.document.getElementById("ID_3").style.display = "block";
          window.document.getElementById("ID_4").style.display = "none";
          FilterSettingsDetailsVisible = 0;
          }
          }
          function ShowScannerSettingsDetails()
          {
          if(ScannerSettingsDetailsVisible == 0)
          {
          window.document.getElementById("ID_5").style.display = "none";
          window.document.getElementById("ID_6").style.display = "block";
          ScannerSettingsDetailsVisible = 1;
          }
          else
          {
          window.document.getElementById("ID_5").style.display = "block";
          window.document.getElementById("ID_6").style.display = "none";
          ScannerSettingsDetailsVisible = 0;
          }
          }
        </script>
      </HEAD>
      <BODY topmargin="0px" leftmargin="0px" bgcolor="#EEEEEE">
        <xsl:apply-templates select="Data"/>
      </BODY>
    </HTML>
  </xsl:template>

  <xsl:template match="Data">
    <xsl:apply-templates select ="Image/ImageDescription" />
    <xsl:apply-templates select ="Image/Attachment/FRAPplus" />
    <xsl:apply-templates select ="Image/TimeStampList" />
    <xsl:apply-templates select ="Image/Attachment" />
    <xsl:apply-templates select ="Image/Attachment/LDM_Block_Sequential/LDM_Block_Sequential_List" />
  </xsl:template>

  <xsl:template name="break">
    <xsl:param name="text" select="//User-Comment"/>

    <xsl:comment>This inserts line breaks into the user description in place of line feeds</xsl:comment>

    <xsl:choose>
      <xsl:when test="contains($text, '&#xa;')">
        <xsl:value-of select="substring-before($text, '&#xa;')"/>
        <br/>
        <xsl:call-template name="break">
          <xsl:with-param name="text" select="substring-after($text,'&#xa;')"/>
        </xsl:call-template>
      </xsl:when>
      <xsl:otherwise>
        <xsl:value-of select="$text"/>
      </xsl:otherwise>
    </xsl:choose>
  </xsl:template>

  <xsl:template match="ImageDescription">
    <TABLE width="98%" align="center" border="0" cellspacing="0" cellpadding="5" bgcolor="#DDDAD7">
      <TR>
        <TD>
          <TABLE width="100%" align="center" border="0" cellspacing="0" cellpadding="3" bgcolor="#FFFFFF">
            <TR>
              <TD>
                <TABLE width="100%" align="center" border="0" cellspacing="0" cellpadding="5" bgcolor="#FFFFFF">
                  <TR>
                    <TD height="20" width="40%" style="font-family: arial, helvetica; font-size: 8pt; font-weight: normal; padding: 5px;">
                      Image: <B>
                        <xsl:value-of select="Name"/>
                      </B>
                    </TD>
                    <TD width="30%"/>
                  </TR>
                  <TR>
                    <TD height="20" width="30%" style="font-family: arial, helvetica; font-size: 8pt; font-weight: normal; color: 000000; padding: 5px;">
                      Size: <B>
                        <xsl:value-of select="Size"/>
                      </B>
                    </TD>
                  </TR>
                  <TR>
                    <TD width="20%" style="font-family: arial, helvetica; font-size: 8pt; font-weight: normal; color: 000000; padding: 5px;">
                      File Location: <B>
                        <xsl:value-of select="FileLocation"/>
                      </B>
                    </TD>
                  </TR>
                  <TR>
                    <TD height="20" width="30%" style="font-family: arial, helvetica; font-size: 8pt; font-weight: normal; color: 000000; padding: 5px;">
                      Start Time: <B>
                        <xsl:value-of select="StartTime"/>
                      </B>
                    </TD>
                  </TR>
                  <TR>
                    <TD height="20" width="30%" style="font-family: arial, helvetica; font-size: 8pt; font-weight: normal; color: 000000; padding: 5px;">
                      End Time: <B>
                        <xsl:value-of select="EndTime"/>
                      </B>
                    </TD>
                  </TR>
                  <TR>
                    <TD height="20" width="30%" style="font-family: arial, helvetica; font-size: 8pt; font-weight: normal; color: 000000; padding: 5px;">
                      Total Exposures: <B>
                        <xsl:value-of select="FrameCount"/>
                      </B>
                    </TD>
                  </TR>
                </TABLE>
              </TD>
              <TD align="center" valign="center" rowspan="2">
                <A href="http://www.confocal-microscopy.com/" target="about:blank">
                  <IMG src="LeicaLogo.jpg" border="0" alt="Leica Microsystems Heidelberg GmbH"/>
                </A>
              </TD>
            </TR>
          </TABLE>
        </TD>
      </TR>
    </TABLE>

    <xsl:if test ="//User-Comment != ' '">
      <TABLE width="98%" align="center" border="0" cellspacing="0" cellpadding="5" bgcolor="#DDDAD7">
        <TR>
          <TD>
            <TABLE topmargin="0" leftmargin="0" width="100%" align="center" border="1" cellspacing="0" cellpadding="5" bgcolor="#FFFFFF">
              <TR style="font-family: arial, helvetica; font-size: 8pt; font-weight: normal; padding: 3px;">
                <TD colspan="2" width="35%">
                  <xsl:call-template name="break"/>
                </TD>
              </TR>
            </TABLE>
          </TD>
        </TR>
      </TABLE>
    </xsl:if>


    <HR width="98%"></HR>

    <TABLE width="98%" align="center" border="0" cellspacing="5" cellpadding="5">
      <TR>
        <TD align="left" style="font-family: arial, helvetica; font-size: 8pt; font-weight: normal; color: 000000; padding: 3px;">
          <b>Dimensions</b>
        </TD>
      </TR>
    </TABLE>
    <TABLE width="98%" align="center" border="0" cellspacing="0" cellpadding="5" bgcolor="#DDDAD7">
      <TR>
        <TD>
          <TABLE topmargin="0" leftmargin="0" width="100%" align="left" border="1" cellspacing="0" cellpadding="5" bgcolor="#FFFFFF">
            <TR style="font-family: arial, helvetica; font-size: 7pt; font-weight: bold; color: 000000; padding: 3px;">
              <TD>Dimension</TD>
              <TD>Logical Size</TD>
              <TD>Physical Length</TD>
              <TD>Physical Origin</TD>
            </TR>

            <xsl:for-each select="Dimensions/DimensionDescription">
              <TR style="font-family: arial, helvetica; font-size: 7pt; font-weight: normal; color: 000000; padding: 3px;">
                <TD>
                  <xsl:value-of select="@DimID"/>
                </TD>
                <TD>
                  <xsl:value-of select="@NumberOfElements"/>
                </TD>
                <TD>
                  <xsl:value-of select="@Length"/> &nbsp;<xsl:value-of select="@Unit"/>
                </TD>
                <TD>
                  <xsl:value-of select="@Origin"/> &nbsp;<xsl:value-of select="@Unit"/>
                </TD>
              </TR>
            </xsl:for-each>
          </TABLE>
        </TD>
      </TR>
    </TABLE>

    <TABLE width="98%" align="center" border="0" cellspacing="5" cellpadding="5">
      <TR>
        <TD align="left" style="font-family: arial, helvetica; font-size: 8pt; font-weight: normal; color: 000000; padding: 3px;">
          <b>Channels</b>
        </TD>
      </TR>
    </TABLE>
    <TABLE width="98%" align="center" border="0" cellspacing="0" cellpadding="5" bgcolor="#DDDAD7">
      <TR>
        <TD>
          <TABLE topmargin="0" leftmargin="0" width="100%" align="left" border="1" cellspacing="0" cellpadding="5" bgcolor="#FFFFFF">
            <TR style="font-family: arial, helvetica; font-size: 7pt; font-weight: bold; color: 000000; padding: 3px;">
              <TD>LUT</TD>
              <TD>Resolution</TD>
              <TD>Min</TD>
              <TD>Max</TD>
            </TR>

            <xsl:for-each select="Channels/ChannelDescription">
              <TR style="font-family: arial, helvetica; font-size: 7pt; font-weight: normal; color: 000000; padding: 3px;">
                <TD>
                  <xsl:value-of select="@LUTName"/>
                </TD>
                <TD>
                  <xsl:value-of select="@Resolution"/>
                </TD>
                <TD>
                  <xsl:value-of select="@Min"/> &nbsp;<xsl:value-of select="@Unit"/>
                </TD>
                <TD>
                  <xsl:value-of select="@Max"/> &nbsp;<xsl:value-of select="@Unit"/>
                </TD>
              </TR>
            </xsl:for-each>
          </TABLE>
        </TD>
      </TR>
    </TABLE>

  </xsl:template>

  <xsl:template match="TimeStampList">
    <TABLE width="98%" align="center" border="0" cellspacing="5" cellpadding="5">
      <TR>
        <TD align="left" style="font-family: arial, helvetica; font-size: 8pt; font-weight: normal; color: 000000; padding: 3px;">
          <b>Time Stamps:</b> &nbsp;


        </TD>
      </TR>
    </TABLE>
    <DIV ID="ID_1" style="display:block;">
      <TABLE width="98%" align="center" border="0" cellspacing="0" cellpadding="5" bgcolor="#DDDAD7">
        <TR>
          <TD>
            <TABLE topmargin="0" leftmargin="0" width="100%" align="left" border="1" cellspacing="0" cellpadding="5" bgcolor="#FFFFFF">
              <TR style="font-family: arial, helvetica; font-size: 7pt; font-weight: bold; color: 000000; padding: 3px;">
                <TD>
                  Frame &nbsp; (<a href="javascript:Show()">Show All</a>)
                </TD>
                <TD>Relative Time (s)</TD>
                <TD>Absolute Time (h:m:s.ms)</TD>
                <TD>Date</TD>
              </TR>

              <xsl:for-each select="TimeStamp">
                <xsl:if test="not(position()!=1 and position()!=last())">
                  <TR style="font-family: arial, helvetica; font-size: 7pt; font-weight: normal; color: 000000; padding: 3px;">
                    <TD>
                      <xsl:number value="position()" format="1 "/>
                    </TD>
                    <TD>
                      <xsl:choose>
                        <xsl:when test="@RelativeTime != ''">
                          <xsl:value-of select="@RelativeTime"/>
                        </xsl:when>
                        <xsl:otherwise> --- </xsl:otherwise>
                      </xsl:choose>
                    </TD>
                    <TD>
                      <xsl:value-of select="@Time"/>.<xsl:value-of select="@MiliSeconds"/>
                    </TD>

                    <TD>
                      <xsl:choose>
                        <xsl:when test="@Date != ''">
                          <xsl:value-of select="@Date"/>
                        </xsl:when>
                        <xsl:otherwise> --- </xsl:otherwise>
                      </xsl:choose>
                    </TD>

                  </TR>
                </xsl:if>
              </xsl:for-each>
            </TABLE>
          </TD>
        </TR>
      </TABLE>
      <BR></BR>
    </DIV>
    <DIV ID="ID_2" style="display:none;">
      <TABLE width="98%" align="center" border="0" cellspacing="0" cellpadding="5" bgcolor="#DDDAD7">
        <TR>
          <TD>
            <TABLE topmargin="0" leftmargin="0" width="100%" align="left" border="1" cellspacing="0" cellpadding="5" bgcolor="#FFFFFF">
              <TR style="font-family: arial, helvetica; font-size: 7pt; font-weight: bold; color: 000000; padding: 3px;">
                <TD>
                  Frame &nbsp; (<a href="javascript:Show()">Show first + last</a>)
                </TD>
                <TD>Relative Time</TD>
                <TD>Absolute Time</TD>
                <TD>Date</TD>
              </TR>

              <xsl:for-each select="TimeStamp">

                <TR style="font-family: arial, helvetica; font-size: 7pt; font-weight: normal; color: 000000; padding: 3px;">
                  <TD>
                    <xsl:number value="position()" format="1 "/>
                  </TD>
                  <TD>
                    <xsl:value-of select="@RelativeTime"/>
                  </TD>
                  <TD>
                    <xsl:value-of select="@Time"/>.<xsl:value-of select="@MiliSeconds"/>
                  </TD>

                  <TD>
                    <xsl:value-of select="@Date"/>
                  </TD>


                </TR>
              </xsl:for-each>
            </TABLE>
          </TD>
        </TR>
      </TABLE>
    </DIV>
    <BR></BR>

  </xsl:template>

  <xsl:template match="FRAPplus">

    <TABLE width="98%" align="center" border="0" cellspacing="5" cellpadding="5">
      <TR>
        <TD align="left" style="font-family: arial, helvetica; font-size: 8pt; font-weight: normal; color: 000000; padding: 3px;">
          <b>Bleach Settings</b>
        </TD>
      </TR>
    </TABLE>

    <TABLE width="98%" align="center" border="0" cellspacing="0" cellpadding="5" bgcolor="#DDDAD7">
      <TR>
        <TD>
          <TABLE topmargin="0" leftmargin="0" width="100%" align="left" border="1" cellspacing="0" cellpadding="5" bgcolor="#FFFFFF">

            <xsl:for-each select="Block_FRAP">

              <xsl:for-each select="Block_FRAP_Bleach_Info/LaserLineSettingArray">
                <xsl:for-each select="LaserLineSetting">
                  <TR style="font-family: arial, helvetica; font-size: 7pt; font-weight: normal; color: 000000; padding: 3px;">
                    <TD width="40%">
                      Laser Line <xsl:value-of select="@AotfType"/>(<xsl:value-of select="@LaserLine"/>)
                    </TD>
                    <TD >
                      <xsl:value-of select="@IntensityShow"/> %
                    </TD>
                  </TR>
                </xsl:for-each>
              </xsl:for-each>

            </xsl:for-each>

            <xsl:for-each select="Block_FRAP_XT">

              <xsl:for-each select="Block_FRAP_XT_Bleach_Info/LaserLineSettingArray">
                <xsl:for-each select="LaserLineSetting">
                  <TR style="font-family: arial, helvetica; font-size: 7pt; font-weight: normal; color: 000000; padding: 3px;">
                    <TD width="40%">
                      Laser Line <xsl:value-of select="@AotfType"/>(<xsl:value-of select="@LaserLine"/>)
                    </TD>
                    <TD >
                      <xsl:value-of select="@IntensityShow"/> %
                    </TD>
                  </TR>
                </xsl:for-each>
              </xsl:for-each>

            </xsl:for-each>

          </TABLE>
        </TD>
      </TR>
    </TABLE>

    <TABLE width="98%" align="center" border="0" cellspacing="5" cellpadding="5">
      <TR>
        <TD align="left" style="font-family: arial, helvetica; font-size: 8pt; font-weight: normal; color: 000000; padding: 3px;">
          <b>Pre/Post Settings</b>
        </TD>
      </TR>
    </TABLE>

    <TABLE width="98%" align="center" border="0" cellspacing="0" cellpadding="5" bgcolor="#DDDAD7">
      <TR>
        <TD>
          <TABLE topmargin="0" leftmargin="0" width="100%" align="left" border="1" cellspacing="0" cellpadding="5" bgcolor="#FFFFFF">

            <xsl:for-each select="Block_FRAP">

              <xsl:for-each select="Block_FRAP_PrePost_Info/LaserLineSettingArray">
                <xsl:for-each select="LaserLineSetting">
                  <TR style="font-family: arial, helvetica; font-size: 7pt; font-weight: normal; color: 000000; padding: 3px;">
                    <TD width="40%">
                      Laser Line <xsl:value-of select="@AotfType"/>(<xsl:value-of select="@LaserLine"/>)
                    </TD>
                    <TD >
                      <xsl:value-of select="@IntensityShow"/> %
                    </TD>
                  </TR>
                </xsl:for-each>
              </xsl:for-each>

            </xsl:for-each>

            <xsl:for-each select="Block_FRAP_XT">

              <xsl:for-each select="Block_FRAP_XT_PrePost_Info/LaserLineSettingArray">
                <xsl:for-each select="LaserLineSetting">
                  <TR style="font-family: arial, helvetica; font-size: 7pt; font-weight: normal; color: 000000; padding: 3px;">
                    <TD width="40%">
                      Laser Line <xsl:value-of select="@AotfType"/>(<xsl:value-of select="@LaserLine"/>)
                    </TD>
                    <TD >
                      <xsl:value-of select="@IntensityShow"/> %
                    </TD>
                  </TR>
                </xsl:for-each>
              </xsl:for-each>

            </xsl:for-each>

          </TABLE>
        </TD>
      </TR>
    </TABLE>

  </xsl:template>

  <xsl:template match="LDM_Block_Sequential_List">
    <xsl:for-each select="ATLConfocalSettingDefinition">

      <TABLE width="98%" align="center" border="0" cellspacing="5" cellpadding="5">
        <TR>
          <TD align="left" style="font-family: arial, helvetica; font-size: 8pt; font-weight: normal; color: 000000; padding: 3px;">
            <b>
              Sequential Setting Nr.<xsl:number value="position()" format="1 "/>
            </b>
          </TD>
        </TR>
      </TABLE>
      <TABLE width="98%" align="center" border="0" cellspacing="0" cellpadding="5" bgcolor="#DDDAD7">
        <TR>
          <TD>
            <TABLE topmargin="0" leftmargin="0" width="100%" align="left" border="1" cellspacing="0" cellpadding="5" bgcolor="#FFFFFF">
              <xsl:for-each select="FilterWheel/Wheel">
                <TR style="font-family: arial, helvetica; font-size: 7pt; font-weight: normal; color: 000000; padding: 3px;">
                  <TD width="40%">
                    <xsl:value-of select="@FilterType"/>
                  </TD>
                  <TD >
                    <xsl:value-of select="@FilterName"/>
                  </TD>
                </TR>
              </xsl:for-each>
              <xsl:for-each select="DetectorList/Detector">
                <TR style="font-family: arial, helvetica; font-size: 7pt; font-weight: normal; color: 000000; padding: 3px;">
                  <TD width="40%">
                    <xsl:value-of select="@Type"/> &nbsp; <xsl:value-of select="@Band"/>
                  </TD>
                  <TD >
                    <xsl:value-of select="@ActiveShow"/>, Gain: <xsl:value-of select="@GainShow"/>, Offset: <xsl:value-of select="@OffsetShow"/>
                  </TD>
                </TR>
              </xsl:for-each>
              <xsl:for-each select="AotfList/Aotf">
                <xsl:for-each select="LaserLineSetting">
                  <TR style="font-family: arial, helvetica; font-size: 7pt; font-weight: normal; color: 000000; padding: 3px;">
                    <TD width="40%">
                      Laser Line <xsl:value-of select="@AotfType"/>(<xsl:value-of select="@LaserLine"/>)
                    </TD>
                    <TD >
                      <xsl:value-of select="@IntensityShow"/> %
                    </TD>
                  </TR>
                </xsl:for-each>
              </xsl:for-each>
            </TABLE>
          </TD>
        </TR>
      </TABLE>
    </xsl:for-each>

  </xsl:template>

  <xsl:template match="Attachment[@Name='ProcessingHistory']">
		<xsl:if test="@Name='ProcessingHistory'">
			<xsl:for-each select="ProcessingHistory">
				<xsl:choose>
				<xsl:when test="@ProcessingType = 'OnlineDyeSeparation_Target' and contains(@TargetUniqueIDList, /Data/Image/ImageDescription/UniqueID ) "> 
					<TABLE width="98%" align="center" border="0" cellspacing="5" cellpadding="5">
					<TR>
					  <TD align="left" style="font-family: arial, helvetica; font-size: 8pt; font-weight: normal; color: 000000; padding: 3px;">
						  <B> Applied OnlineDyeSeparation parameters </B>
						</TD>
					</TR>
				  </TABLE>
				  <TABLE width="98%" align="center" border="0" cellspacing="0" cellpadding="5" bgcolor="#DDDAD7">
					  <TR>
						  <TD>
								<TABLE topmargin="0" leftmargin="0" width="100%" align="left" border="1" cellspacing="0" cellpadding="5" bgcolor="#FFFFFF">
									<TR style="font-family: arial, helvetica; font-size: 7pt; font-weight: normal; color: 000000; padding: 3px;">
										<td><xsl:copy-of select="."/></td>
									</TR>
								</TABLE>
							</TD>
						</TR>
				  </TABLE>	
					<br></br>
				</xsl:when>
				<xsl:when test="@ProcessingType = 'OnlineDyeSeparation_Source' and contains(@SourceUniqueIDList, /Data/Image/ImageDescription/UniqueID ) "> 
					<TABLE width="98%" align="center" border="0" cellspacing="5" cellpadding="5">
					<TR>
					  <TD align="left" style="font-family: arial, helvetica; font-size: 8pt; font-weight: normal; color: 000000; padding: 3px;">
						  <B> Active OnlineDyeSeparation parameters </B>
						</TD>
					</TR>
				  </TABLE>
				  <TABLE width="98%" align="center" border="0" cellspacing="0" cellpadding="5" bgcolor="#DDDAD7">
					  <TR>
						  <TD>
								<TABLE topmargin="0" leftmargin="0" width="100%" align="left" border="1" cellspacing="0" cellpadding="5" bgcolor="#FFFFFF">
									<TR style="font-family: arial, helvetica; font-size: 7pt; font-weight: normal; color: 000000; padding: 3px;">
										<td><xsl:copy-of select="."/></td>
									</TR>
								</TABLE>
							</TD>
						</TR>
					  </TABLE>	
						<br></br>
					</xsl:when>
				</xsl:choose>
			</xsl:for-each>
		</xsl:if>
	</xsl:template>		
		
	<xsl:template match="Attachment">
    <xsl:if test="@Name='HardwareSetting'">
      <TABLE width="98%" align="center" border="0" cellspacing="5" cellpadding="5">
        <TR>
          <TD align="left" style="font-family: arial, helvetica; font-size: 8pt; font-weight: normal; color: 000000; padding: 3px;">
            <b>Confocal Settings</b>
          </TD>
        </TR>
      </TABLE>
      <TABLE width="98%" align="center" border="0" cellspacing="0" cellpadding="5" bgcolor="#DDDAD7">
        <TR>
          <TD>
            <TABLE topmargin="0" leftmargin="0" width="100%" align="left" border="1" cellspacing="0" cellpadding="5" bgcolor="#FFFFFF">
              <TR style="font-family: arial, helvetica; font-size: 7pt; font-weight: bold; color: 000000; padding: 3px;">
                <TD width="40%">
                  Name
                </TD>
                <TD >
                  Value
                </TD>
              </TR>
              <xsl:for-each select="ATLConfocalSettingDefinition">


                <TR style="font-family: arial, helvetica; font-size: 7pt; font-weight: normal; color: 000000; padding: 3px;">
                  <TD width="40%">
                    Scan Mode
                  </TD>
                  <TD >
                    <xsl:value-of select="@ScanMode"/>
                  </TD>
                </TR>

				<xsl:choose>
					<xsl:when test="@ScanDirectionXName">
						<TR style="font-family: arial, helvetica; font-size: 7pt; font-weight: normal; color: 000000; padding: 3px;">
						  <TD width="40%">
							Scan Direction X
						  </TD>
						  <TD >
							<xsl:value-of select="@ScanDirectionXName"/>
						  </TD>
						</TR>
					</xsl:when>
				</xsl:choose>

				<xsl:choose>
					<xsl:when test="@ScanSpeed">
						<TR style="font-family: arial, helvetica; font-size: 7pt; font-weight: normal; color: 000000; padding: 3px;">
						  <TD width="40%">
							Scan Speed
						  </TD>
						  <TD >
							<xsl:value-of select="@ScanSpeed"/>
						  </TD>
						</TR>
					</xsl:when>
				</xsl:choose>

                <TR style="font-family: arial, helvetica; font-size: 7pt; font-weight: normal; color: 000000; padding: 3px;">
                  <TD width="40%">
                    Version Number
                  </TD>
                  <TD >
                    <xsl:value-of select="@VersionNumber"/>
                  </TD>
                </TR>

                <TR style="font-family: arial, helvetica; font-size: 7pt; font-weight: normal; color: 000000; padding: 3px;">
                  <TD width="40%">
                    IsSTEDActive
                  </TD>
                  <TD >
                    <xsl:value-of select="@IsSTEDActive"/>
                  </TD>
                </TR>

                <TR style="font-family: arial, helvetica; font-size: 7pt; font-weight: normal; color: 000000; padding: 3px;">
                  <TD width="40%">
                    ZPosition
                  </TD>
                  <TD >
                    <xsl:value-of select="@ZPosition"/>
                  </TD>
                </TR>

                <TR style="font-family: arial, helvetica; font-size: 7pt; font-weight: normal; color: 000000; padding: 3px;">
                  <TD width="40%">
                    IsSuperZ
                  </TD>
                  <TD >
                    <xsl:value-of select="@IsSuperZ"/>
                  </TD>
                </TR>

                <TR style="font-family: arial, helvetica; font-size: 7pt; font-weight: normal; color: 000000; padding: 3px;">
                  <TD width="40%">
                    Magnification
                  </TD>
                  <TD >
                    <xsl:value-of select="@Magnification"/>
                  </TD>
                </TR>

                <TR style="font-family: arial, helvetica; font-size: 7pt; font-weight: normal; color: 000000; padding: 3px;">
                  <TD width="40%">
                    ObjectiveName
                  </TD>
                  <TD >
                    <xsl:value-of select="@ObjectiveName"/>
                  </TD>
                </TR>

                
                <TR style="font-family: arial, helvetica; font-size: 7pt; font-weight: normal; color: 000000; padding: 3px;">
                  <TD width="40%">
                    Immersion
                    </TD>
                  <TD >
                    <xsl:choose>
                      <xsl:when test="@Immersion != ''">
                        <xsl:value-of select="@Immersion"/> 
                      </xsl:when>
                      <xsl:otherwise> --- </xsl:otherwise>
                    </xsl:choose>
                  </TD>
                </TR>      

                <TR style="font-family: arial, helvetica; font-size: 7pt; font-weight: normal; color: 000000; padding: 3px;">
                  <TD width="40%">
                    NumericalAperture
                  </TD>
                  <TD >
                    <xsl:value-of select="@NumericalAperture"/>
                  </TD>
                </TR>

                <TR style="font-family: arial, helvetica; font-size: 7pt; font-weight: normal; color: 000000; padding: 3px;">
                  <TD width="40%">
                    RefractionIndex
                  </TD>
                  <TD >
                    <xsl:value-of select="@RefractionIndex"/>
                  </TD>
                </TR>

                <TR style="font-family: arial, helvetica; font-size: 7pt; font-weight: normal; color: 000000; padding: 3px;">
                  <TD width="40%">
                    Zoom
                  </TD>
                  <TD >
                    <xsl:value-of select="@Zoom"/>
                  </TD>
                </TR>

                <TR style="font-family: arial, helvetica; font-size: 7pt; font-weight: normal; color: 000000; padding: 3px;">
                  <TD width="40%">
                    Pinhole
                  </TD>
                  <TD >
                    <xsl:value-of select="@Pinhole"/>
                  </TD>
                </TR>

				<TR style="font-family: arial, helvetica; font-size: 7pt; font-weight: normal; color: 000000; padding: 3px;">
                  <TD width="40%">
                    PinholeAiry
                  </TD>
                  <TD >
                    <xsl:value-of select="@PinholeAiry"/>
                  </TD>
                </TR>

				<xsl:choose>
					<xsl:when test="@MotCorrPosition">
						<TR style="font-family: arial, helvetica; font-size: 7pt; font-weight: normal; color: 000000; padding: 3px;">
						  <TD width="40%">
							MotCorrPosition
						  </TD>
						  <TD >
							<xsl:value-of select="@MotCorrPosition"/>
						  </TD>
						</TR>
					</xsl:when>
				</xsl:choose>

                <TR style="font-family: arial, helvetica; font-size: 7pt; font-weight: normal; color: 000000; padding: 3px;">
                  <TD width="40%">
                    FrameAverage
                  </TD>
                  <TD >
                    <xsl:value-of select="@FrameAverage"/>
                  </TD>
                </TR>

                <TR style="font-family: arial, helvetica; font-size: 7pt; font-weight: normal; color: 000000; padding: 3px;">
                  <TD width="40%">
                    LineAverage
                  </TD>
                  <TD >
                    <xsl:value-of select="@LineAverage"/>
                  </TD>
                </TR>

                <TR style="font-family: arial, helvetica; font-size: 7pt; font-weight: normal; color: 000000; padding: 3px;">
                  <TD width="40%">
                    IsUserSettingNameSet
                  </TD>
                  <TD >
                    <xsl:value-of select="@IsUserSettingNameSet"/>
                  </TD>
                </TR>

                <TR style="font-family: arial, helvetica; font-size: 7pt; font-weight: normal; color: 000000; padding: 3px;">
                  <TD width="40%">
                    IsRoiScanEnable
                  </TD>
                  <TD >
                    <xsl:value-of select="@IsRoiScanEnable"/>
                  </TD>
                </TR>


              </xsl:for-each>
            </TABLE>
          </TD>
        </TR>
        
        <!--
        <TR>
          <TD>
            Spectro

            <TABLE topmargin="0" leftmargin="0" width="100%" align="left" border="1" cellspacing="0" cellpadding="5" bgcolor="#FFFFFF">
              <TR style="font-family: arial, helvetica; font-size: 7pt; font-weight: bold; color: 000000; padding: 3px;">
                <TD width="40%">
                  Channel Name
                </TD>
                <TD >
                  Left
                </TD>
                <TD >
                  Right
                </TD>
                <TD >
                  Dye Name
                </TD>

              </TR>

              <xsl:for-each select="ATLConfocalSettingDefinition/Spectro/MultiBand">
                <TR style="font-family: arial, helvetica; font-size: 7pt; font-weight: bold; color: 000000; padding: 3px;">
                  <TD>
                    <xsl:value-of select="@ChannelName"/>
                  </TD>
                  <TD >
                    <xsl:value-of select="@LeftWorld"/>
                  </TD>
                  <TD>
                    <xsl:value-of select="@RightWorld"/>
                  </TD>
                  <TD >
                    <xsl:value-of select="@DyeName"/>
                  </TD>
                </TR>
              </xsl:for-each>
            </TABLE>
          </TD>
        </TR>
        -->
        
        <TR>
          <TD>
            Filter Wheels

            <TABLE topmargin="0" leftmargin="0" width="100%" align="left" border="1" cellspacing="0" cellpadding="5" bgcolor="#FFFFFF">
              <TR style="font-family: arial, helvetica; font-size: 7pt; font-weight: bold; color: 000000; padding: 3px;">
                <TD width="40%">
                  FilterWheelName
                </TD>
                <TD >
                  FilterName
                </TD>
                <TD >
                  FilterSpectrumValue
                </TD>
                

              </TR>

              <xsl:for-each select="ATLConfocalSettingDefinition/FilterWheel/Wheel">
                <TR style="font-family: arial, helvetica; font-size: 7pt; font-weight: bold; color: 000000; padding: 3px;">
                  <TD>
                    <xsl:value-of select="@FilterWheelName"/>
                  </TD>
                  <TD >
                    <xsl:value-of select="@FilterName"/>
                  </TD>
                  <TD>
                    <xsl:choose>
                      <xsl:when test="@IsSpectrumTurnMode='1'">
                        <xsl:value-of select="@FilterSpectrumValue"/>
                      </xsl:when>
                      <xsl:otherwise> --- </xsl:otherwise>
                    </xsl:choose>                    
                  </TD>
                  
                </TR>
              </xsl:for-each>
            </TABLE>

          </TD>
        </TR>

        <TR>
          <TD>
            Laser Lines

            <TABLE topmargin="0" leftmargin="0" width="100%" align="left" border="1" cellspacing="0" cellpadding="5" bgcolor="#FFFFFF">
              <TR style="font-family: arial, helvetica; font-size: 7pt; font-weight: bold; color: 000000; padding: 3px;">
                <TD width="40%">
                  Laser Line
                </TD>
                <TD >
                  IntensityShow
                </TD>


              </TR>

              <xsl:for-each select="ATLConfocalSettingDefinition/AotfList/Aotf/LaserLineSetting">
                <TR style="font-family: arial, helvetica; font-size: 7pt; font-weight: bold; color: 000000; padding: 3px;">
                  <TD>
                    Laser Line <xsl:value-of select="@AotfType"/>(<xsl:value-of select="@LaserLine"/>)
                  </TD>
                  <TD >
                    <xsl:value-of select="@IntensityShow"/> %
                  </TD>
                </TR>
              </xsl:for-each>
            </TABLE>

          </TD>
        </TR>

        <TR>
          <TD>
            Detectors

            <TABLE topmargin="0" leftmargin="0" width="100%" align="left" border="1" cellspacing="0" cellpadding="5" bgcolor="#FFFFFF">
              <TR style="font-family: arial, helvetica; font-size: 7pt; font-weight: bold; color: 000000; padding: 3px;">
                <TD width="10%">
                  Channel
                </TD>
                <TD width="30%">
                  Type
                </TD>
                <TD >
                  Active
                </TD>
                <TD >
                  Gain
                </TD>
                <TD >
                  Offset
                </TD>
                <TD>
                  Gate Start
                </TD>
                <TD>
                  Gate End
                </TD>
                <TD>
                  Gate Ref. Wavelength
                </TD>

              </TR>

              <xsl:for-each select="ATLConfocalSettingDefinition/DetectorList/Detector">
                <TR style="font-family: arial, helvetica; font-size: 7pt; font-weight: bold; color: 000000; padding: 3px;">
                  <TD>
                    <xsl:value-of select="@ChannelName"/> 
                  </TD>
                  <TD>
                    <xsl:value-of select="@Type"/> &nbsp; <xsl:value-of select="@Band"/>
                  </TD>
                  <TD>
                    <xsl:choose>
                      <xsl:when test="@ActiveShow != ''">
                        <xsl:value-of select="@ActiveShow"/>  
                      </xsl:when>
                      <xsl:otherwise> --- </xsl:otherwise>
                    </xsl:choose>
                  </TD>
                  <TD >
                    <xsl:value-of select="@Gain"/>
                  </TD>
                  <TD >
                    <xsl:value-of select="@Offset"/>
                  </TD>
                  <TD>
                    <xsl:choose>
                      <xsl:when test="@TimeGatePulseStart != ''">
                        <xsl:value-of select="@TimeGatePulseStart"/>
                      </xsl:when>
                      <xsl:otherwise> --- </xsl:otherwise>
                    </xsl:choose>
                  </TD>
                  <TD>
                    <xsl:choose>
                      <xsl:when test="@TimeGatePulseEnd != ''">
                        <xsl:value-of select="@TimeGatePulseEnd"/>
                      </xsl:when>
                      <xsl:otherwise> --- </xsl:otherwise>
                    </xsl:choose>
                  </TD>
                  <TD>
                    <xsl:choose>
                      <xsl:when test="@TimeGateWavelength != ''">
                        <xsl:value-of select="@TimeGateWavelength"/>
                      </xsl:when>
                      <xsl:otherwise> --- </xsl:otherwise>
                    </xsl:choose>
                  </TD>
                </TR>
              </xsl:for-each>
            </TABLE>

          </TD>
        </TR>

        <TR>
          <TD>
            Lasers

            <TABLE topmargin="0" leftmargin="0" width="100%" align="left" border="1" cellspacing="0" cellpadding="5" bgcolor="#FFFFFF">
              <TR style="font-family: arial, helvetica; font-size: 7pt; font-weight: bold; color: 000000; padding: 3px;">
                <TD width="40%">
                  LaserName
                </TD>
                <TD >
                  OutputPower
                </TD>


              </TR>

              <xsl:for-each select="ATLConfocalSettingDefinition/LaserArray/Laser">
                <TR style="font-family: arial, helvetica; font-size: 7pt; font-weight: bold; color: 000000; padding: 3px;">
                  <TD>
                    <xsl:value-of select="@LaserName"/>
                  </TD>
                  <TD >
                    <xsl:choose>
                      <xsl:when test="@OutputPowerInPercent">
                        <xsl:value-of select="@OutputPowerInPercent"/>
                      </xsl:when>
                      <xsl:otherwise>
                        <xsl:value-of select="@OutputPower"/> ?
                      </xsl:otherwise>
                    </xsl:choose>
                  </TD>
                </TR>
              </xsl:for-each>
            </TABLE>

          </TD>
        </TR>

      </TABLE>
    </xsl:if>
    
  </xsl:template>

</xsl:stylesheet>
