# Supplementary material for: RNF144B negatively regulates antiviral immunity by targeting MDA5 for autophagic degradation
Source: EMBO Rep. 2024 Sep 16;25(10):4594–624. doi: 10.1038/s44319-024-00256-w (PMC11467429; doi:10.1038/s44319-024-00256-w)
Supplement: Supplementary file 6 — Source data Fig. 3 [file 44319_2024_256_MOESM6_ESM.zip]

Archive with 9 entries (8 files):
- SourceDateForFigure 3/
- SourceDateForFigure 3/3A.tif
- SourceDateForFigure 3/3B.tif
- SourceDateForFigure 3/3C.tif
- SourceDateForFigure 3/3D.xlsx
- SourceDateForFigure 3/3E.tif
- SourceDateForFigure 3/3F.tif
- SourceDateForFigure 3/3G.tif
- SourceDateForFigure 3/3H.tif
