# Supplementary material for: RNF144B negatively regulates antiviral immunity by targeting MDA5 for autophagic degradation
Source: EMBO Rep. 2024 Sep 16;25(10):4594–624. doi: 10.1038/s44319-024-00256-w (PMC11467429; doi:10.1038/s44319-024-00256-w)
Supplement: Supplementary file 6 — Source data Fig. 3 [file 44319_2024_256_MOESM6_ESM.zip › SourceDateForFigure 3/3D.xlsx]

## Sheet: Sheet1
	Empty Vector			RNF144B			C48/80/219A
Mock	0	0	0	0	0	0	0	0	0
EMCV	7.1	6.8	6.5	8.4	8.6	8	6.5	6	6.7
