# Supplementary material for: RNF144B negatively regulates antiviral immunity by targeting MDA5 for autophagic degradation
Source: EMBO Rep. 2024 Sep 16;25(10):4594–624. doi: 10.1038/s44319-024-00256-w (PMC11467429; doi:10.1038/s44319-024-00256-w)
Supplement: Supplementary file 7 — Source data Fig. 4 [file 44319_2024_256_MOESM7_ESM.zip]

Archive with 7 entries (6 files):
- SourceDateForFigure 4/
- SourceDateForFigure 4/4A-4D.tif
- SourceDateForFigure 4/4E.png
- SourceDateForFigure 4/4F.tif
- SourceDateForFigure 4/4G.tif
- SourceDateForFigure 4/4H.tif
- SourceDateForFigure 4/4I.tif
