# Supplementary material for: RNF144B negatively regulates antiviral immunity by targeting MDA5 for autophagic degradation
Source: EMBO Rep. 2024 Sep 16;25(10):4594–624. doi: 10.1038/s44319-024-00256-w (PMC11467429; doi:10.1038/s44319-024-00256-w)
Supplement: Supplementary file 8 — Source data Fig. 5 [file 44319_2024_256_MOESM8_ESM.zip]

Archive with 69 entries (58 files):
- SourceDateForFigure 5/
- SourceDateForFigure 5/5A.tif
- SourceDateForFigure 5/5B.tif
- SourceDateForFigure 5/5C.tif
- SourceDateForFigure 5/5D.tif
- SourceDateForFigure 5/5E.tif
- SourceDateForFigure 5/5F.tif
- SourceDateForFigure 5/5G.tif
- SourceDateForFigure 5/5H.tif
- SourceDateForFigure 5/5I.tif
- SourceDateForFigure 5/5J/
- SourceDateForFigure 5/5J/3,1-p62-4_RGB.tif
- SourceDateForFigure 5/5J/3,1-p62-4_RGB_Cy3.tif
- SourceDateForFigure 5/5J/3,1-p62-4_RGB_DAPI.tif
- SourceDateForFigure 5/5J/3,1-p62-4_RGB_FITC .tif
- SourceDateForFigure 5/5J/mda5-p62-4_RGB.tif
- SourceDateForFigure 5/5J/mda5-p62-4_RGB_Cy3.tif
- SourceDateForFigure 5/5J/mda5-p62-4_RGB_DAPI.tif
- SourceDateForFigure 5/5J/mda5-p62-4_RGB_FITC .tif
- SourceDateForFigure 5/5K/
- SourceDateForFigure 5/5K/Experiment001-27-33R/
- SourceDateForFigure 5/5K/Experiment001-27-33R/Experiment001_3-4_z0.tif
- SourceDateForFigure 5/5K/Experiment001-27-33R/Experiment001_3-4_z0_ch00.tif
- SourceDateForFigure 5/5K/Experiment001-27-33R/Experiment001_3-4_z0_ch01.tif
- SourceDateForFigure 5/5K/Experiment001-27-33R/Experiment001_3-4_z0_ch02.tif
- SourceDateForFigure 5/5K/Experiment001-27-33R/MetaData/
- SourceDateForFigure 5/5K/Experiment001-27-33R/MetaData/Experiment001_3-4.xml
- SourceDateForFigure 5/5K/Experiment001-27-33R/MetaData/Experiment001_3-4ch0LUT.png
- SourceDateForFigure 5/5K/Experiment001-27-33R/MetaData/Experiment001_3-4ch1LUT.png
- SourceDateForFigure 5/5K/Experiment001-27-33R/MetaData/Experiment001_3-4ch2LUT.png
- SourceDateForFigure 5/5K/Experiment001-27-33R/MetaData/Experiment001_3-4_Properties.xml
- SourceDateForFigure 5/5K/Experiment001-27-33R/MetaData/LASAF_CIP_HWS3.xsl
- SourceDateForFigure 5/5K/Experiment001-27-33R/MetaData/LeicaLogo.jpg
- SourceDateForFigure 5/5K/Experiment001_27O/
- SourceDateForFigure 5/5K/Experiment001_27O/Experiment001_3-6_z0.tif
- SourceDateForFigure 5/5K/Experiment001_27O/Experiment001_3-6_z0_ch00.tif
- SourceDateForFigure 5/5K/Experiment001_27O/Experiment001_3-6_z0_ch01.tif
- SourceDateForFigure 5/5K/Experiment001_27O/Experiment001_3-6_z0_ch02.tif
- SourceDateForFigure 5/5K/Experiment001_27O/MetaData/
- SourceDateForFigure 5/5K/Experiment001_27O/MetaData/Experiment001_3-6.xml
- SourceDateForFigure 5/5K/Experiment001_27O/MetaData/Experiment001_3-6ch0LUT.png
- SourceDateForFigure 5/5K/Experiment001_27O/MetaData/Experiment001_3-6ch1LUT.png
- SourceDateForFigure 5/5K/Experiment001_27O/MetaData/Experiment001_3-6ch2LUT.png
- SourceDateForFigure 5/5K/Experiment001_27O/MetaData/Experiment001_3-6_Properties.xml
- SourceDateForFigure 5/5K/Experiment001_27O/MetaData/LASAF_CIP_HWS3.xsl
- SourceDateForFigure 5/5K/Experiment001_27O/MetaData/LeicaLogo.jpg
- SourceDateForFigure 5/5K/Experiment001_33O/
- SourceDateForFigure 5/5K/Experiment001_33O/Experiment001_lgx2-9_z0.tif
- SourceDateForFigure 5/5K/Experiment001_33O/Experiment001_lgx2-9_z0_ch00.tif
- SourceDateForFigure 5/5K/Experiment001_33O/Experiment001_lgx2-9_z0_ch01.tif
- SourceDateForFigure 5/5K/Experiment001_33O/Experiment001_lgx2-9_z0_ch02.tif
- SourceDateForFigure 5/5K/Experiment001_33O/MetaData/
- SourceDateForFigure 5/5K/Experiment001_33O/MetaData/Experiment001_lgx2-9.xml
- SourceDateForFigure 5/5K/Experiment001_33O/MetaData/Experiment001_lgx2-9ch0LUT.png
- SourceDateForFigure 5/5K/Experiment001_33O/MetaData/Experiment001_lgx2-9ch1LUT.png
- SourceDateForFigure 5/5K/Experiment001_33O/MetaData/Experiment001_lgx2-9ch2LUT.png
- SourceDateForFigure 5/5K/Experiment001_33O/MetaData/Experiment001_lgx2-9_Properties.xml
- SourceDateForFigure 5/5K/Experiment001_33O/MetaData/LASAF_CIP_HWS3.xsl
- SourceDateForFigure 5/5K/Experiment001_33O/MetaData/LeicaLogo.jpg
- SourceDateForFigure 5/5K/Snap-27R/
- SourceDateForFigure 5/5K/Snap-27R/Snap-1883-3-3_c1-3.tif
- SourceDateForFigure 5/5K/Snap-27R/Snap-1883-3-3_c1.tif
- SourceDateForFigure 5/5K/Snap-27R/Snap-1883-3-3_c2.tif
- SourceDateForFigure 5/5K/Snap-27R/Snap-1883-3-3_c3.tif
- SourceDateForFigure 5/5K/Snap-33R/
- SourceDateForFigure 5/5K/Snap-33R/Snap-1877-1-7_c1-3.tif
- SourceDateForFigure 5/5K/Snap-33R/Snap-1877-1-7_c1.tif
- SourceDateForFigure 5/5K/Snap-33R/Snap-1877-1-7_c2.tif
- SourceDateForFigure 5/5K/Snap-33R/Snap-1877-1-7_c3.tif
