# Supplementary material for: RNF144B negatively regulates antiviral immunity by targeting MDA5 for autophagic degradation
Source: EMBO Rep. 2024 Sep 16;25(10):4594–624. doi: 10.1038/s44319-024-00256-w (PMC11467429; doi:10.1038/s44319-024-00256-w)
Supplement: Supplementary file 8 — Source data Fig. 5 [file 44319_2024_256_MOESM8_ESM.zip › SourceDateForFigure 5/5K/Experiment001_27O/MetaData/Experiment001_3-6.xml]

<?xml version="1.0"?>
<Data><Image><Attachment Name="PreviewMarker" Application="LAS AF" IsPreviewImage="0"/><ImageDescription><Channels><ChannelDescription DataType="0" ChannelTag="0" Resolution="8" NameOfMeasuredQuantity="" Min="0.000000e+000" Max="2.550000e+002" Unit="" LUTName="Blue" IsLUTInverted="0" BytesInc="0" BitInc="0"></ChannelDescription><ChannelDescription DataType="0" ChannelTag="0" Resolution="8" NameOfMeasuredQuantity="" Min="0.000000e+000" Max="2.550000e+002" Unit="" LUTName="Green" IsLUTInverted="0" BytesInc="1048576" BitInc="0"></ChannelDescription><ChannelDescription DataType="0" ChannelTag="0" Resolution="8" NameOfMeasuredQuantity="" Min="0.000000e+000" Max="2.550000e+002" Unit="" LUTName="Red" IsLUTInverted="0" BytesInc="2097152" BitInc="0"></ChannelDescription></Channels><Dimensions><DimensionDescription DimID="1" NumberOfElements="1024" Origin="-2.244273e-005" Length="6.095584e-005" Unit="m" BitInc="0" BytesInc="1"></DimensionDescription><DimensionDescription DimID="2" NumberOfElements="1024" Origin="4.143663e-005" Length="6.095584e-005" Unit="m" BitInc="0" BytesInc="1024"></DimensionDescription><DimensionDescription DimID="3" NumberOfElements="1" Origin="0.000000e+000" Length="0.000000e+000" Unit="" BitInc="0" BytesInc="3145728"></DimensionDescription></Dimensions></ImageDescription><TimeStampList NumberOfTimeStamps="3">1d9a12b3f12e990 1d9a12b430e3310 1d9a12b46df8660 </TimeStampList><Attachment Name="ChannelAttachment" Application="LAS AF"/><Attachment Name="ViewerScaling" Application="LAS AF"><ChannelScalingInfo BackgroundLutName="" WhiteValue="1" BlackValue="0" GammaValue="1" Automatic="0"/><ChannelScalingInfo BackgroundLutName="" WhiteValue="1" BlackValue="0" GammaValue="1" Automatic="0"/><ChannelScalingInfo BackgroundLutName="" WhiteValue="1" BlackValue="0" GammaValue="1" Automatic="0"/></Attachment><Attachment Name="ImageXMLDocument" Application="LAS AF"><RootNode/>
		</Attachment><Attachment Name="HardwareSetting" Application="LAS AF" SystemType="12" SystemTypeName="TCS SP8" DataSourceType="0" DataSourceTypeName="Confocal"><ATLConfocalSettingDefinition VersionNumber="5" UserSettingName="S872" IsSTEDActive="0" IsUserSettingNameSet="0" BitSize="8" ScanMode="xyz" ZUseMode="2" ZUseModeName="z-wide" ZPosition="0.0058862912" IsSuperZ="0" ValidBeginStack="0" ValidEndStack="0" Sections="1" IsActivatedStepSizer="1" StepSizeConstant="0" IsZStackAroundCurrent="0" IsMPFormulaForStepSizerUsageActive="0" IsFastZStack="0" ZStackDirectionMode="1" ZStackDirectionModeName="Unidirectional" Magnification="63" ObjectivePos="4" ObjectiveName="HC PL APO CS2    63x/1.40 OIL " ObjectiveNumber="11506350" MicroscopeModel="DMI6000B-CS" IsInverseMicroscopeModel="1" Immersion="OIL" NumericalAperture="1.4" RefractionIndex="1.518" AdaptiveFocusControlActive="1" AdaptiveFocusControlAutonomousOffset="-1" AdaptiveFocusControlAutonomousModeActive="0" IsFCSFilterAutomationActive="0" IsSMDChaserUVAOTFAutomationActive="0" CanDoCSMode="1" ActiveCS_SubModeForTLD="0" ActiveCS_SubModeForTLDName="Scan-BF" ActiveCS_SubModeForRLD="0" ActiveCS_SubModeForRLDName="Empty" IsUVShutterActive="0" IsVisShutterActive="1" LastNonMP_MFP_FW_Name="" LastNonMP_Pol_FW_Name="" ScanSpeed="200" InDimension="1024" OutDimension="1024" UseScanFormatRestriction="0" Zoom="3.02717184198067" BaseZoom="0.75" PanFirstDim="-1.41389167705773E-03" PanSecondDim="2.61050744937785E-03" ScanDirectionX="1" ScanDirectionXName="Unidirectional" RotatorAngle="0" Pinhole="9.54794553240079E-05" PinholeAiry="0.999512753847202" EmissionWavelengthForPinholeAiryCalculation="580" FrameAverage="1" LineAverage="1" FrameAccumulation="1" Line_Accumulation="1" AreBleachPointsEnabled="0" InTrigger="-1" OutTrigger="-1" IsRoiScanEnable="0" Is3DLimitedRoiScanEnable="0" ZIntensityCompensationMode="0" ZIntensityCompensationModeName="None"><Quantity Value="0.00000005" Unit="m"/><AdditionalZPositionList><AdditionalZPosition Valid="1" SuperZMode="1" SuperZModeName="RestrictedRange" ZMode="2" ZUseModeName="z-wide" ZPosition="0.0058862912"/></AdditionalZPositionList><ShutterList><Shutter LightSourceQualifier="20" ShutterQualifier="1" LightSourceName="UV" ShutterName="UV" IsActive="0"/><Shutter LightSourceQualifier="10" ShutterQualifier="3" LightSourceName="Vis" ShutterName="Visible" IsActive="1"/></ShutterList><BleachPoints><LMSDataContainerHeader Version="2"><Element Name="BleachPointROISet" UniqueID="8491d489-0d1e-11ee-bb46-eccd6d63b116"><Data><ROISet ROISetType="1" PossibleChildROITypes="-1" PossibleROITransforms="65535" PossibleROIActions="65535"/></Data>
							<Memory Size="0" MemoryBlockID="MemBlock_3617"/><Children/></Element></LMSDataContainerHeader>
				</BleachPoints><ATLConfocalBleachPointsSettings/><FilterWheel FluorifierAutoSelection="0" BeamSplitterAutoSelection="0"><Wheel Qualifier="40" FilterWheelName="ExcitationBeamSplitter" FilterIndex="3" FilterName="TD 488/561/633" IsSpectrumTurnMode="0" FilterSpectrumPos="0" IndexChanged="0" SpectrumChanged="0"/><Wheel Qualifier="160" FilterWheelName="GalvoSlider" FilterIndex="0" FilterName="Galvo X Normal " IsSpectrumTurnMode="0" FilterSpectrumPos="0" IndexChanged="0" SpectrumChanged="0"/><Wheel Qualifier="200" FilterWheelName="GalvoResonantPan" FilterIndex="0" FilterName="Galvo X Pan Center " IsSpectrumTurnMode="0" FilterSpectrumPos="0" IndexChanged="0" SpectrumChanged="0"/><Wheel Qualifier="121" FilterWheelName="SimpleBeamExpander" FilterIndex="0" FilterName="No FRAP Booster " IsSpectrumTurnMode="0" FilterSpectrumPos="0" IndexChanged="0" SpectrumChanged="0"/><Wheel Qualifier="170" FilterWheelName="TargetSlider" FilterIndex="0" FilterName="Target Park " IsSpectrumTurnMode="0" FilterSpectrumPos="0" IndexChanged="0" SpectrumChanged="0"/><Wheel Qualifier="31" FilterWheelName="X2LensChanger" FilterIndex="0" FilterName="CS2 UV Optics 1 " IsSpectrumTurnMode="0" FilterSpectrumPos="0" IndexChanged="0" SpectrumChanged="0"/></FilterWheel><Spectro><MultiBand Channel="1" ChannelName="Channel 1" LeftWorld="381.232187761945" RightWorld="386.232187761945" DyeName=""/><MultiBand Channel="2" ChannelName="Channel 2" LeftWorld="386.6123296586" RightWorld="391.6123296586" DyeName=""/><MultiBand Channel="3" ChannelName="Channel 3" LeftWorld="392.07460184409" RightWorld="397.07460184409" DyeName=""/><MultiBand Channel="4" ChannelName="Channel 4" LeftWorld="397.355406538139" RightWorld="402.355406538139" DyeName=""/><MultiBand Channel="5" ChannelName="Channel 5" LeftWorld="572.397317686505" RightWorld="635.238893545683" DyeName="Leica/ALEXA 546"/></Spectro><AotfList><Aotf AotfQualifier="20" AotfQualifierName="UV" LightSourceQualifier="20" LightSourceQualifierName="UV" OpenVirtual="0" IsChanged="0" CanDoPulseFreq="0" PulsFreq="0" CanDoTwoLaserPIE="1" TwoLaserPIEActive="0"><LaserLineSetting LaserLine="405" IntensityDev="0" IntensityLowDev="0" AOBSIntensityDev="-1" AOBSIntensityLowDev="-1" EnableDoubleMode="0" LineIndex="0" Qualifier="20" SequenceIndex="0" IsLineDeactivated="0" IsLineChecked="1" OutCheckedIntensity="0" SuppressionMode="-1" IsVisible="1"/></Aotf><Aotf AotfQualifier="10" AotfQualifierName="Visible" LightSourceQualifier="10" LightSourceQualifierName="Vis" OpenVirtual="0" IsChanged="0" CanDoPulseFreq="0" PulsFreq="0" CanDoTwoLaserPIE="0" TwoLaserPIEActive="0"><LaserLineSetting LaserLine="458" IntensityDev="0" IntensityLowDev="0" AOBSIntensityDev="-1" AOBSIntensityLowDev="-1" EnableDoubleMode="0" LineIndex="0" Qualifier="10" SequenceIndex="0" IsLineDeactivated="0" IsLineChecked="1" OutCheckedIntensity="0" SuppressionMode="-1" IsVisible="1"/><LaserLineSetting LaserLine="488" IntensityDev="0" IntensityLowDev="0" AOBSIntensityDev="-1" AOBSIntensityLowDev="-1" EnableDoubleMode="0" LineIndex="1" Qualifier="10" SequenceIndex="0" IsLineDeactivated="0" IsLineChecked="1" OutCheckedIntensity="0" SuppressionMode="-1" IsVisible="1"/><LaserLineSetting LaserLine="514" IntensityDev="0" IntensityLowDev="0" AOBSIntensityDev="-1" AOBSIntensityLowDev="-1" EnableDoubleMode="0" LineIndex="2" Qualifier="10" SequenceIndex="0" IsLineDeactivated="0" IsLineChecked="1" OutCheckedIntensity="0" SuppressionMode="-1" IsVisible="1"/><LaserLineSetting LaserLine="561" IntensityDev="9.4894962310791" IntensityLowDev="0" AOBSIntensityDev="-1" AOBSIntensityLowDev="-1" EnableDoubleMode="0" LineIndex="3" Qualifier="10" SequenceIndex="0" IsLineDeactivated="0" IsLineChecked="1" OutCheckedIntensity="0" SuppressionMode="-1" IsVisible="1"/><LaserLineSetting LaserLine="633" IntensityDev="0" IntensityLowDev="0" AOBSIntensityDev="-1" AOBSIntensityLowDev="-1" EnableDoubleMode="0" LineIndex="4" Qualifier="10" SequenceIndex="0" IsLineDeactivated="0" IsLineChecked="1" OutCheckedIntensity="0" SuppressionMode="-1" IsVisible="1"/></Aotf></AotfList><LUT_List><LUT Channel="1" LutName="Blue"/><LUT Channel="2" LutName="Red"/><LUT Channel="3" LutName="Green"/><LUT Channel="4" LutName="Gray"/><LUT Channel="5" LutName="Red"/><LUT Channel="100" LutName="Gray"/><LUT Channel="2000" LutName="Green"/><LUT Channel="2001" LutName="Red"/><LUT Channel="2002" LutName="Blue"/><LUT Channel="2003" LutName="Gray"/><LUT Channel="2004" LutName="Cyan"/><LUT Channel="2005" LutName="Magenta"/><LUT Channel="2006" LutName="Yellow"/><LUT Channel="2007" LutName="Glow"/><LUT Channel="3000" LutName="Gray"/></LUT_List><DetectorList><Detector Type="PMT" Channel="1" ChannelName="Channel 1" IsActive="0" IsReferenceUnitActivatedForCorrection="0" Gain="1109" Offset="-30.0333333333333" IsFlimDetector="0" IsHPDDetector="0"/><Detector Type="HPD" Channel="2" ChannelName="Channel 2" IsActive="0" IsReferenceUnitActivatedForCorrection="0" Gain="10" Offset="-6.6666666666606E-03" IsFlimDetector="0" IsHPDDetector="1" IsEnabled="0" CanDoPhotonCounting="1" AcquisitionMode="0" AcquisitionModeName="PhotonIntegration"/><Detector Type="PMT" Channel="3" ChannelName="Channel 3" IsActive="0" IsReferenceUnitActivatedForCorrection="0" Gain="804" Offset="-3.31999999999999" IsFlimDetector="0" IsHPDDetector="0"/><Detector Type="PMT" Channel="4" ChannelName="Channel 4" IsActive="0" IsReferenceUnitActivatedForCorrection="0" Gain="816" Offset="-6.57333333333334" IsFlimDetector="0" IsHPDDetector="0"/><Detector Type="PMT" Channel="5" ChannelName="Channel 5" IsActive="1" IsReferenceUnitActivatedForCorrection="0" Gain="674" Offset="-10.0866666666667" IsFlimDetector="0" IsHPDDetector="0"/><Detector Type="TLD" Channel="100" ChannelName="Transmission Channel" IsActive="0" IsReferenceUnitActivatedForCorrection="0" Gain="232" Offset="0" IsFlimDetector="0" IsHPDDetector="0"/></DetectorList><LaserArray><Laser Qualifier="10" QualifierName="Visible" LightSourceQualifier="20" LightSourceName="UV" LaserName="Diode 405" PowerState="On" CanDoLinearOutputPower="0" Wavelength="405" CanDoChangeWavelength="0"/><Laser Qualifier="10" QualifierName="Visible" LightSourceQualifier="10" LightSourceName="Vis" LaserName="Argon" PowerState="On" CanDoLinearOutputPower="1" OutputPower="27" OutputPowerMin="14" OutputPowerMax="140" Wavelength="458" CanDoChangeWavelength="0"/><Laser Qualifier="10" QualifierName="Visible" LightSourceQualifier="10" LightSourceName="Vis" LaserName="DPSS 561" PowerState="On" CanDoLinearOutputPower="0" Wavelength="561" CanDoChangeWavelength="0"/><Laser Qualifier="10" QualifierName="Visible" LightSourceQualifier="10" LightSourceName="Vis" LaserName="HeNe 633" PowerState="On" CanDoLinearOutputPower="0" Wavelength="633" CanDoChangeWavelength="0"/></LaserArray><OnlineDyeSeparation Enabled="0" KeepRawImage="1" Detectors="0" Channels="0" Normalize="0"><OnlineDyeSeparationDetectorList/><OnlineDyeSeparationChannelList/></OnlineDyeSeparation></ATLConfocalSettingDefinition><LDM_Block_Sequential SequentialMode="1" AutoFocusSequence="1" BlockName="Job(Seq.Scan) 7"><LDM_Block_Sequential_Master><ATLConfocalSettingDefinition VersionNumber="5" UserSettingName="S241" IsSTEDActive="0" IsUserSettingNameSet="0" BitSize="8" ScanMode="xyz" ZUseMode="2" ZUseModeName="z-wide" ZPosition="0.0058862912" IsSuperZ="0" ValidBeginStack="0" ValidEndStack="0" Sections="1" IsActivatedStepSizer="1" StepSizeConstant="0" IsZStackAroundCurrent="0" IsMPFormulaForStepSizerUsageActive="0" IsFastZStack="0" ZStackDirectionMode="1" ZStackDirectionModeName="Unidirectional" Magnification="63" ObjectivePos="4" ObjectiveName="HC PL APO CS2    63x/1.40 OIL " ObjectiveNumber="11506350" MicroscopeModel="DMI6000B-CS" IsInverseMicroscopeModel="1" Immersion="OIL" NumericalAperture="1.4" RefractionIndex="1.518" AdaptiveFocusControlActive="1" AdaptiveFocusControlAutonomousOffset="-1" AdaptiveFocusControlAutonomousModeActive="0" IsFCSFilterAutomationActive="0" IsSMDChaserUVAOTFAutomationActive="0" CanDoCSMode="1" ActiveCS_SubModeForTLD="0" ActiveCS_SubModeForTLDName="Scan-BF" ActiveCS_SubModeForRLD="0" ActiveCS_SubModeForRLDName="Empty" IsUVShutterActive="0" IsVisShutterActive="1" LastNonMP_MFP_FW_Name="" LastNonMP_Pol_FW_Name="" ScanSpeed="200" InDimension="1024" OutDimension="1024" UseScanFormatRestriction="0" Zoom="3.02717184198067" BaseZoom="0.75" PanFirstDim="-1.41389167705773E-03" PanSecondDim="2.61050744937785E-03" ScanDirectionX="1" ScanDirectionXName="Unidirectional" RotatorAngle="0" Pinhole="9.54794553240079E-05" PinholeAiry="0.999512753847202" EmissionWavelengthForPinholeAiryCalculation="580" FrameAverage="1" LineAverage="1" FrameAccumulation="1" Line_Accumulation="1" AreBleachPointsEnabled="0" InTrigger="-1" OutTrigger="-1" IsRoiScanEnable="0" Is3DLimitedRoiScanEnable="0" ZIntensityCompensationMode="0" ZIntensityCompensationModeName="None"><Quantity Value="0.00000005" Unit="m"/><AdditionalZPositionList><AdditionalZPosition Valid="1" SuperZMode="1" SuperZModeName="RestrictedRange" ZMode="2" ZUseModeName="z-wide" ZPosition="0.0058862912"/></AdditionalZPositionList><ShutterList><Shutter LightSourceQualifier="20" ShutterQualifier="1" LightSourceName="UV" ShutterName="UV" IsActive="0"/><Shutter LightSourceQualifier="10" ShutterQualifier="3" LightSourceName="Vis" ShutterName="Visible" IsActive="1"/></ShutterList><BleachPoints><LMSDataContainerHeader Version="2"><Element Name="BleachPointROISet" UniqueID="14e53e3b-0cf6-11ee-bb46-eccd6d63b116"><Data><ROISet ROISetType="1" PossibleChildROITypes="-1" PossibleROITransforms="65535" PossibleROIActions="65535"/></Data>
									<Memory Size="0" MemoryBlockID="MemBlock_1111"/><Children/></Element></LMSDataContainerHeader>
						</BleachPoints><ATLConfocalBleachPointsSettings/><FilterWheel FluorifierAutoSelection="0" BeamSplitterAutoSelection="0"><Wheel Qualifier="40" FilterWheelName="ExcitationBeamSplitter" FilterIndex="3" FilterName="TD 488/561/633" IsSpectrumTurnMode="0" FilterSpectrumPos="0" IndexChanged="1" SpectrumChanged="0"/><Wheel Qualifier="160" FilterWheelName="GalvoSlider" FilterIndex="0" FilterName="Galvo X Normal " IsSpectrumTurnMode="0" FilterSpectrumPos="0" IndexChanged="0" SpectrumChanged="0"/><Wheel Qualifier="200" FilterWheelName="GalvoResonantPan" FilterIndex="0" FilterName="Galvo X Pan Center " IsSpectrumTurnMode="0" FilterSpectrumPos="0" IndexChanged="0" SpectrumChanged="0"/><Wheel Qualifier="121" FilterWheelName="SimpleBeamExpander" FilterIndex="0" FilterName="No FRAP Booster " IsSpectrumTurnMode="0" FilterSpectrumPos="0" IndexChanged="0" SpectrumChanged="0"/><Wheel Qualifier="170" FilterWheelName="TargetSlider" FilterIndex="0" FilterName="Target Park " IsSpectrumTurnMode="0" FilterSpectrumPos="0" IndexChanged="0" SpectrumChanged="0"/><Wheel Qualifier="31" FilterWheelName="X2LensChanger" FilterIndex="0" FilterName="CS2 UV Optics 1 " IsSpectrumTurnMode="0" FilterSpectrumPos="0" IndexChanged="0" SpectrumChanged="0"/></FilterWheel><Spectro><MultiBand Channel="1" ChannelName="Channel 1" LeftWorld="410.10897446933" RightWorld="507.443419949707" DyeName=""/><MultiBand Channel="2" ChannelName="Channel 2" LeftWorld="507.443419949707" RightWorld="512.443419949707" DyeName=""/><MultiBand Channel="3" ChannelName="Channel 3" LeftWorld="512.443419949707" RightWorld="588.23973176865" DyeName="Leica/FITC"/><MultiBand Channel="4" ChannelName="Channel 4" LeftWorld="500.050293378039" RightWorld="591.853598911977" DyeName=""/><MultiBand Channel="5" ChannelName="Channel 5" LeftWorld="572.397317686505" RightWorld="635.238893545683" DyeName=""/></Spectro><AotfList><Aotf AotfQualifier="20" AotfQualifierName="UV" LightSourceQualifier="20" LightSourceQualifierName="UV" OpenVirtual="0" IsChanged="1" CanDoPulseFreq="0" PulsFreq="0" CanDoTwoLaserPIE="1" TwoLaserPIEActive="0"><LaserLineSetting LaserLine="405" IntensityDev="0" IntensityLowDev="0" AOBSIntensityDev="-1" AOBSIntensityLowDev="-1" EnableDoubleMode="0" LineIndex="0" Qualifier="20" SequenceIndex="0" IsLineDeactivated="0" IsLineChecked="1" OutCheckedIntensity="0" SuppressionMode="-1" IsVisible="1"/></Aotf><Aotf AotfQualifier="10" AotfQualifierName="Visible" LightSourceQualifier="10" LightSourceQualifierName="Vis" OpenVirtual="0" IsChanged="1" CanDoPulseFreq="0" PulsFreq="0" CanDoTwoLaserPIE="0" TwoLaserPIEActive="0"><LaserLineSetting LaserLine="458" IntensityDev="0" IntensityLowDev="0" AOBSIntensityDev="-1" AOBSIntensityLowDev="-1" EnableDoubleMode="0" LineIndex="0" Qualifier="10" SequenceIndex="0" IsLineDeactivated="0" IsLineChecked="1" OutCheckedIntensity="0" SuppressionMode="-1" IsVisible="1"/><LaserLineSetting LaserLine="488" IntensityDev="34.9033813476563" IntensityLowDev="0" AOBSIntensityDev="-1" AOBSIntensityLowDev="-1" EnableDoubleMode="0" LineIndex="1" Qualifier="10" SequenceIndex="0" IsLineDeactivated="0" IsLineChecked="1" OutCheckedIntensity="0" SuppressionMode="-1" IsVisible="1"/><LaserLineSetting LaserLine="514" IntensityDev="0" IntensityLowDev="0" AOBSIntensityDev="-1" AOBSIntensityLowDev="-1" EnableDoubleMode="0" LineIndex="2" Qualifier="10" SequenceIndex="0" IsLineDeactivated="0" IsLineChecked="1" OutCheckedIntensity="0" SuppressionMode="-1" IsVisible="1"/><LaserLineSetting LaserLine="561" IntensityDev="0" IntensityLowDev="0" AOBSIntensityDev="-1" AOBSIntensityLowDev="-1" EnableDoubleMode="0" LineIndex="3" Qualifier="10" SequenceIndex="0" IsLineDeactivated="0" IsLineChecked="1" OutCheckedIntensity="0" SuppressionMode="-1" IsVisible="1"/><LaserLineSetting LaserLine="633" IntensityDev="0" IntensityLowDev="0" AOBSIntensityDev="-1" AOBSIntensityLowDev="-1" EnableDoubleMode="0" LineIndex="4" Qualifier="10" SequenceIndex="0" IsLineDeactivated="0" IsLineChecked="1" OutCheckedIntensity="0" SuppressionMode="-1" IsVisible="1"/></Aotf></AotfList><LUT_List><LUT Channel="1" LutName="Blue"/><LUT Channel="2" LutName="Red"/><LUT Channel="3" LutName="Green"/><LUT Channel="4" LutName="Magenta"/><LUT Channel="5" LutName="Cyan"/><LUT Channel="100" LutName="Gray"/><LUT Channel="2000" LutName="Green"/><LUT Channel="2001" LutName="Red"/><LUT Channel="2002" LutName="Blue"/><LUT Channel="2003" LutName="Gray"/><LUT Channel="2004" LutName="Cyan"/><LUT Channel="2005" LutName="Magenta"/><LUT Channel="2006" LutName="Yellow"/><LUT Channel="2007" LutName="Glow"/><LUT Channel="3000" LutName="Gray"/></LUT_List><DetectorList><Detector Type="PMT" Channel="1" ChannelName="Channel 1" IsActive="0" IsReferenceUnitActivatedForCorrection="0" Gain="1109" Offset="-30.0333333333333" IsFlimDetector="0" IsHPDDetector="0"/><Detector Type="HPD" Channel="2" ChannelName="Channel 2" IsActive="1" IsReferenceUnitActivatedForCorrection="0" Gain="10" Offset="-6.6666666666606E-03" IsFlimDetector="0" IsHPDDetector="1" IsEnabled="1" CanDoPhotonCounting="1" AcquisitionMode="0" AcquisitionModeName="PhotonIntegration"/><Detector Type="PMT" Channel="3" ChannelName="Channel 3" IsActive="0" IsReferenceUnitActivatedForCorrection="0" Gain="804" Offset="-3.31999999999999" IsFlimDetector="0" IsHPDDetector="0"/><Detector Type="PMT" Channel="4" ChannelName="Channel 4" IsActive="0" IsReferenceUnitActivatedForCorrection="0" Gain="816" Offset="-6.57333333333334" IsFlimDetector="0" IsHPDDetector="0"/><Detector Type="PMT" Channel="5" ChannelName="Channel 5" IsActive="1" IsReferenceUnitActivatedForCorrection="0" Gain="674" Offset="-10.0866666666667" IsFlimDetector="0" IsHPDDetector="0"/><Detector Type="TLD" Channel="100" ChannelName="Transmission Channel" IsActive="0" IsReferenceUnitActivatedForCorrection="0" Gain="232" Offset="0" IsFlimDetector="0" IsHPDDetector="0"/></DetectorList><LaserArray><Laser Qualifier="10" QualifierName="Visible" LightSourceQualifier="20" LightSourceName="UV" LaserName="Diode 405" PowerState="On" CanDoLinearOutputPower="0" Wavelength="405" CanDoChangeWavelength="0"/><Laser Qualifier="10" QualifierName="Visible" LightSourceQualifier="10" LightSourceName="Vis" LaserName="Argon" PowerState="On" CanDoLinearOutputPower="1" OutputPower="14" OutputPowerMin="14" OutputPowerMax="140" Wavelength="458" CanDoChangeWavelength="0"/><Laser Qualifier="10" QualifierName="Visible" LightSourceQualifier="10" LightSourceName="Vis" LaserName="DPSS 561" PowerState="On" CanDoLinearOutputPower="0" Wavelength="561" CanDoChangeWavelength="0"/><Laser Qualifier="10" QualifierName="Visible" LightSourceQualifier="10" LightSourceName="Vis" LaserName="HeNe 633" PowerState="On" CanDoLinearOutputPower="0" Wavelength="633" CanDoChangeWavelength="0"/></LaserArray><OnlineDyeSeparation Enabled="0" KeepRawImage="1" Detectors="0" Channels="0" Normalize="0"><OnlineDyeSeparationDetectorList/><OnlineDyeSeparationChannelList/></OnlineDyeSeparation></ATLConfocalSettingDefinition></LDM_Block_Sequential_Master><LDM_Block_Sequential_List><ATLConfocalSettingDefinition VersionNumber="5" UserSettingName="Seq. 2" IsSTEDActive="0" IsUserSettingNameSet="1" CanDoCSMode="1" ActiveCS_SubModeForTLD="0" ActiveCS_SubModeForTLDName="Scan-BF" ActiveCS_SubModeForRLD="0" ActiveCS_SubModeForRLDName="Empty" IsUVShutterActive="1" IsVisShutterActive="0" Pinhole="9.54794553240079E-05" PinholeAiry="0.999512753847202" EmissionWavelengthForPinholeAiryCalculation="580" FrameAverage="1" LineAverage="4" FrameAccumulation="1" Line_Accumulation="1" AreBleachPointsEnabled="0" IsRoiScanEnable="0" ZIntensityCompensationMode="0" ZIntensityCompensationModeName="None"><ShutterList><Shutter LightSourceQualifier="20" ShutterQualifier="1" LightSourceName="UV" ShutterName="UV" IsActive="1"/><Shutter LightSourceQualifier="10" ShutterQualifier="3" LightSourceName="Vis" ShutterName="Visible" IsActive="0"/></ShutterList><FilterWheel FluorifierAutoSelection="0" BeamSplitterAutoSelection="0"><Wheel Qualifier="40" FilterWheelName="ExcitationBeamSplitter" FilterIndex="3" FilterName="TD 488/561/633" IsSpectrumTurnMode="0" FilterSpectrumPos="0" IndexChanged="1" SpectrumChanged="0"/><Wheel Qualifier="160" FilterWheelName="GalvoSlider" FilterIndex="0" FilterName="Galvo X Normal " IsSpectrumTurnMode="0" FilterSpectrumPos="0" IndexChanged="0" SpectrumChanged="0"/><Wheel Qualifier="200" FilterWheelName="GalvoResonantPan" FilterIndex="0" FilterName="Galvo X Pan Center " IsSpectrumTurnMode="0" FilterSpectrumPos="0" IndexChanged="0" SpectrumChanged="0"/><Wheel Qualifier="121" FilterWheelName="SimpleBeamExpander" FilterIndex="0" FilterName="No FRAP Booster " IsSpectrumTurnMode="0" FilterSpectrumPos="0" IndexChanged="0" SpectrumChanged="0"/><Wheel Qualifier="170" FilterWheelName="TargetSlider" FilterIndex="0" FilterName="Target Park " IsSpectrumTurnMode="0" FilterSpectrumPos="0" IndexChanged="0" SpectrumChanged="0"/><Wheel Qualifier="31" FilterWheelName="X2LensChanger" FilterIndex="0" FilterName="CS2 UV Optics 1 " IsSpectrumTurnMode="0" FilterSpectrumPos="0" IndexChanged="0" SpectrumChanged="0"/></FilterWheel><Spectro><MultiBand Channel="1" ChannelName="Channel 1" LeftWorld="410.10897446933" RightWorld="507.443419949707" DyeName="Leica/DAPI"/><MultiBand Channel="2" ChannelName="Channel 2" LeftWorld="728.80847383295" RightWorld="763.03436714166" DyeName=""/><MultiBand Channel="3" ChannelName="Channel 3" LeftWorld="763.315171835708" RightWorld="768.315171835708" DyeName=""/><MultiBand Channel="4" ChannelName="Channel 4" LeftWorld="768.595976529757" RightWorld="773.595976529757" DyeName=""/><MultiBand Channel="5" ChannelName="Channel 5" LeftWorld="774" RightWorld="779" DyeName=""/></Spectro><AotfList><Aotf AotfQualifier="20" AotfQualifierName="UV" LightSourceQualifier="20" LightSourceQualifierName="UV" OpenVirtual="0" IsChanged="1" CanDoPulseFreq="0" PulsFreq="0" CanDoTwoLaserPIE="1" TwoLaserPIEActive="0"><LaserLineSetting LaserLine="405" IntensityDev="27.6209801389658" IntensityLowDev="0" AOBSIntensityDev="-1" AOBSIntensityLowDev="-1" EnableDoubleMode="0" LineIndex="0" Qualifier="20" SequenceIndex="0" IsLineDeactivated="0" IsLineChecked="1" OutCheckedIntensity="0" SuppressionMode="-1" IsVisible="1"/></Aotf><Aotf AotfQualifier="10" AotfQualifierName="Visible" LightSourceQualifier="10" LightSourceQualifierName="Vis" OpenVirtual="0" IsChanged="1" CanDoPulseFreq="0" PulsFreq="0" CanDoTwoLaserPIE="0" TwoLaserPIEActive="0"><LaserLineSetting LaserLine="458" IntensityDev="0" IntensityLowDev="0" AOBSIntensityDev="-1" AOBSIntensityLowDev="-1" EnableDoubleMode="0" LineIndex="0" Qualifier="10" SequenceIndex="0" IsLineDeactivated="0" IsLineChecked="1" OutCheckedIntensity="0" SuppressionMode="-1" IsVisible="1"/><LaserLineSetting LaserLine="488" IntensityDev="0" IntensityLowDev="0" AOBSIntensityDev="-1" AOBSIntensityLowDev="-1" EnableDoubleMode="0" LineIndex="1" Qualifier="10" SequenceIndex="0" IsLineDeactivated="0" IsLineChecked="1" OutCheckedIntensity="0" SuppressionMode="-1" IsVisible="1"/><LaserLineSetting LaserLine="514" IntensityDev="0" IntensityLowDev="0" AOBSIntensityDev="-1" AOBSIntensityLowDev="-1" EnableDoubleMode="0" LineIndex="2" Qualifier="10" SequenceIndex="0" IsLineDeactivated="0" IsLineChecked="1" OutCheckedIntensity="0" SuppressionMode="-1" IsVisible="1"/><LaserLineSetting LaserLine="561" IntensityDev="0" IntensityLowDev="0" AOBSIntensityDev="-1" AOBSIntensityLowDev="-1" EnableDoubleMode="0" LineIndex="3" Qualifier="10" SequenceIndex="0" IsLineDeactivated="0" IsLineChecked="1" OutCheckedIntensity="0" SuppressionMode="-1" IsVisible="1"/><LaserLineSetting LaserLine="633" IntensityDev="0" IntensityLowDev="0" AOBSIntensityDev="-1" AOBSIntensityLowDev="-1" EnableDoubleMode="0" LineIndex="4" Qualifier="10" SequenceIndex="0" IsLineDeactivated="0" IsLineChecked="1" OutCheckedIntensity="0" SuppressionMode="-1" IsVisible="1"/></Aotf></AotfList><LUT_List><LUT Channel="1" LutName="Blue"/><LUT Channel="2" LutName="Gray"/><LUT Channel="3" LutName="Green"/><LUT Channel="4" LutName="Gray"/><LUT Channel="5" LutName="Gray"/><LUT Channel="100" LutName="Gray"/><LUT Channel="2000" LutName="Green"/><LUT Channel="2001" LutName="Red"/><LUT Channel="2002" LutName="Blue"/><LUT Channel="2003" LutName="Gray"/><LUT Channel="2004" LutName="Cyan"/><LUT Channel="2005" LutName="Magenta"/><LUT Channel="2006" LutName="Yellow"/><LUT Channel="2007" LutName="Glow"/><LUT Channel="3000" LutName="Gray"/></LUT_List><DetectorList><Detector Type="PMT" Channel="1" ChannelName="Channel 1" IsActive="1" IsReferenceUnitActivatedForCorrection="0" Gain="1109" Offset="-30.0333333333333" IsFlimDetector="0" IsHPDDetector="0"/><Detector Type="HPD" Channel="2" ChannelName="Channel 2" IsActive="0" IsReferenceUnitActivatedForCorrection="0" Gain="10" Offset="-6.6666666666606E-03" IsFlimDetector="0" IsHPDDetector="1" IsEnabled="0" CanDoPhotonCounting="1" AcquisitionMode="0" AcquisitionModeName="PhotonIntegration"/><Detector Type="PMT" Channel="3" ChannelName="Channel 3" IsActive="0" IsReferenceUnitActivatedForCorrection="0" Gain="730" Offset="0.480000000000004" IsFlimDetector="0" IsHPDDetector="0"/><Detector Type="PMT" Channel="4" ChannelName="Channel 4" IsActive="0" IsReferenceUnitActivatedForCorrection="0" Gain="979" Offset="-3.54000000000001" IsFlimDetector="0" IsHPDDetector="0"/><Detector Type="PMT" Channel="5" ChannelName="Channel 5" IsActive="0" IsReferenceUnitActivatedForCorrection="0" Gain="0" Offset="0" IsFlimDetector="0" IsHPDDetector="0"/><Detector Type="TLD" Channel="100" ChannelName="Transmission Channel" IsActive="0" IsReferenceUnitActivatedForCorrection="0" Gain="0" Offset="0" IsFlimDetector="0" IsHPDDetector="0"/></DetectorList><LaserArray><Laser Qualifier="10" QualifierName="Visible" LightSourceQualifier="20" LightSourceName="UV" LaserName="Diode 405" PowerState="On" CanDoLinearOutputPower="0" Wavelength="405" CanDoChangeWavelength="0"/><Laser Qualifier="10" QualifierName="Visible" LightSourceQualifier="10" LightSourceName="Vis" LaserName="Argon" PowerState="On" CanDoLinearOutputPower="1" OutputPower="0" OutputPowerMin="14" OutputPowerMax="140" Wavelength="458" CanDoChangeWavelength="0"/><Laser Qualifier="10" QualifierName="Visible" LightSourceQualifier="10" LightSourceName="Vis" LaserName="DPSS 561" PowerState="On" CanDoLinearOutputPower="0" Wavelength="561" CanDoChangeWavelength="0"/><Laser Qualifier="10" QualifierName="Visible" LightSourceQualifier="10" LightSourceName="Vis" LaserName="HeNe 633" PowerState="On" CanDoLinearOutputPower="0" Wavelength="633" CanDoChangeWavelength="0"/></LaserArray><OnlineDyeSeparation Enabled="0" KeepRawImage="1" Detectors="0" Channels="0" Normalize="0"><OnlineDyeSeparationDetectorList/><OnlineDyeSeparationChannelList/></OnlineDyeSeparation></ATLConfocalSettingDefinition><ATLConfocalSettingDefinition VersionNumber="5" UserSettingName="Seq. 3" IsSTEDActive="0" IsUserSettingNameSet="1" CanDoCSMode="1" ActiveCS_SubModeForTLD="0" ActiveCS_SubModeForTLDName="Scan-BF" ActiveCS_SubModeForRLD="0" ActiveCS_SubModeForRLDName="Empty" IsUVShutterActive="0" IsVisShutterActive="1" Pinhole="9.54794553240079E-05" PinholeAiry="0.999512753847202" EmissionWavelengthForPinholeAiryCalculation="580" FrameAverage="1" LineAverage="1" FrameAccumulation="1" Line_Accumulation="1" AreBleachPointsEnabled="0" IsRoiScanEnable="0" ZIntensityCompensationMode="0" ZIntensityCompensationModeName="None"><ShutterList><Shutter LightSourceQualifier="20" ShutterQualifier="1" LightSourceName="UV" ShutterName="UV" IsActive="0"/><Shutter LightSourceQualifier="10" ShutterQualifier="3" LightSourceName="Vis" ShutterName="Visible" IsActive="1"/></ShutterList><FilterWheel FluorifierAutoSelection="0" BeamSplitterAutoSelection="0"><Wheel Qualifier="40" FilterWheelName="ExcitationBeamSplitter" FilterIndex="3" FilterName="TD 488/561/633" IsSpectrumTurnMode="0" FilterSpectrumPos="0" IndexChanged="0" SpectrumChanged="0"/><Wheel Qualifier="160" FilterWheelName="GalvoSlider" FilterIndex="0" FilterName="Galvo X Normal " IsSpectrumTurnMode="0" FilterSpectrumPos="0" IndexChanged="0" SpectrumChanged="0"/><Wheel Qualifier="200" FilterWheelName="GalvoResonantPan" FilterIndex="0" FilterName="Galvo X Pan Center " IsSpectrumTurnMode="0" FilterSpectrumPos="0" IndexChanged="0" SpectrumChanged="0"/><Wheel Qualifier="121" FilterWheelName="SimpleBeamExpander" FilterIndex="0" FilterName="No FRAP Booster " IsSpectrumTurnMode="0" FilterSpectrumPos="0" IndexChanged="0" SpectrumChanged="0"/><Wheel Qualifier="170" FilterWheelName="TargetSlider" FilterIndex="0" FilterName="Target Park " IsSpectrumTurnMode="0" FilterSpectrumPos="0" IndexChanged="0" SpectrumChanged="0"/><Wheel Qualifier="31" FilterWheelName="X2LensChanger" FilterIndex="0" FilterName="CS2 UV Optics 1 " IsSpectrumTurnMode="0" FilterSpectrumPos="0" IndexChanged="0" SpectrumChanged="0"/></FilterWheel><Spectro><MultiBand Channel="1" ChannelName="Channel 1" LeftWorld="381.232187761945" RightWorld="386.232187761945" DyeName=""/><MultiBand Channel="2" ChannelName="Channel 2" LeftWorld="386.6123296586" RightWorld="391.6123296586" DyeName=""/><MultiBand Channel="3" ChannelName="Channel 3" LeftWorld="392.07460184409" RightWorld="397.07460184409" DyeName=""/><MultiBand Channel="4" ChannelName="Channel 4" LeftWorld="500.050293378039" RightWorld="591.853598911977" DyeName="Leica/EGFP"/><MultiBand Channel="5" ChannelName="Channel 5" LeftWorld="774" RightWorld="779" DyeName=""/></Spectro><AotfList><Aotf AotfQualifier="20" AotfQualifierName="UV" LightSourceQualifier="20" LightSourceQualifierName="UV" OpenVirtual="0" IsChanged="1" CanDoPulseFreq="0" PulsFreq="0" CanDoTwoLaserPIE="1" TwoLaserPIEActive="0"><LaserLineSetting LaserLine="405" IntensityDev="0" IntensityLowDev="0" AOBSIntensityDev="-1" AOBSIntensityLowDev="-1" EnableDoubleMode="0" LineIndex="0" Qualifier="20" SequenceIndex="0" IsLineDeactivated="0" IsLineChecked="1" OutCheckedIntensity="0" SuppressionMode="-1" IsVisible="1"/></Aotf><Aotf AotfQualifier="10" AotfQualifierName="Visible" LightSourceQualifier="10" LightSourceQualifierName="Vis" OpenVirtual="0" IsChanged="1" CanDoPulseFreq="0" PulsFreq="0" CanDoTwoLaserPIE="0" TwoLaserPIEActive="0"><LaserLineSetting LaserLine="458" IntensityDev="0" IntensityLowDev="0" AOBSIntensityDev="-1" AOBSIntensityLowDev="-1" EnableDoubleMode="0" LineIndex="0" Qualifier="10" SequenceIndex="0" IsLineDeactivated="0" IsLineChecked="1" OutCheckedIntensity="0" SuppressionMode="-1" IsVisible="1"/><LaserLineSetting LaserLine="488" IntensityDev="23.2932319641113" IntensityLowDev="0" AOBSIntensityDev="-1" AOBSIntensityLowDev="-1" EnableDoubleMode="0" LineIndex="1" Qualifier="10" SequenceIndex="0" IsLineDeactivated="0" IsLineChecked="1" OutCheckedIntensity="0" SuppressionMode="-1" IsVisible="1"/><LaserLineSetting LaserLine="514" IntensityDev="0" IntensityLowDev="0" AOBSIntensityDev="-1" AOBSIntensityLowDev="-1" EnableDoubleMode="0" LineIndex="2" Qualifier="10" SequenceIndex="0" IsLineDeactivated="0" IsLineChecked="1" OutCheckedIntensity="0" SuppressionMode="-1" IsVisible="1"/><LaserLineSetting LaserLine="561" IntensityDev="0" IntensityLowDev="0" AOBSIntensityDev="-1" AOBSIntensityLowDev="-1" EnableDoubleMode="0" LineIndex="3" Qualifier="10" SequenceIndex="0" IsLineDeactivated="0" IsLineChecked="1" OutCheckedIntensity="0" SuppressionMode="-1" IsVisible="1"/><LaserLineSetting LaserLine="633" IntensityDev="0" IntensityLowDev="0" AOBSIntensityDev="-1" AOBSIntensityLowDev="-1" EnableDoubleMode="0" LineIndex="4" Qualifier="10" SequenceIndex="0" IsLineDeactivated="0" IsLineChecked="1" OutCheckedIntensity="0" SuppressionMode="-1" IsVisible="1"/></Aotf></AotfList><LUT_List><LUT Channel="1" LutName="Blue"/><LUT Channel="2" LutName="Red"/><LUT Channel="3" LutName="Green"/><LUT Channel="4" LutName="Green"/><LUT Channel="5" LutName="Gray"/><LUT Channel="100" LutName="Gray"/><LUT Channel="2000" LutName="Green"/><LUT Channel="2001" LutName="Red"/><LUT Channel="2002" LutName="Blue"/><LUT Channel="2003" LutName="Gray"/><LUT Channel="2004" LutName="Cyan"/><LUT Channel="2005" LutName="Magenta"/><LUT Channel="2006" LutName="Yellow"/><LUT Channel="2007" LutName="Glow"/><LUT Channel="3000" LutName="Gray"/></LUT_List><DetectorList><Detector Type="PMT" Channel="1" ChannelName="Channel 1" IsActive="0" IsReferenceUnitActivatedForCorrection="0" Gain="981" Offset="-0.540000000000006" IsFlimDetector="0" IsHPDDetector="0"/><Detector Type="HPD" Channel="2" ChannelName="Channel 2" IsActive="0" IsReferenceUnitActivatedForCorrection="0" Gain="100" Offset="-6.6666666666606E-03" IsFlimDetector="0" IsHPDDetector="1" IsEnabled="0" CanDoPhotonCounting="1" AcquisitionMode="0" AcquisitionModeName="PhotonIntegration"/><Detector Type="PMT" Channel="3" ChannelName="Channel 3" IsActive="0" IsReferenceUnitActivatedForCorrection="0" Gain="1188" Offset="-3.31999999999999" IsFlimDetector="0" IsHPDDetector="0"/><Detector Type="PMT" Channel="4" ChannelName="Channel 4" IsActive="1" IsReferenceUnitActivatedForCorrection="0" Gain="816" Offset="-6.57333333333334" IsFlimDetector="0" IsHPDDetector="0"/><Detector Type="PMT" Channel="5" ChannelName="Channel 5" IsActive="0" IsReferenceUnitActivatedForCorrection="0" Gain="0" Offset="0" IsFlimDetector="0" IsHPDDetector="0"/><Detector Type="TLD" Channel="100" ChannelName="Transmission Channel" IsActive="0" IsReferenceUnitActivatedForCorrection="0" Gain="232" Offset="0" IsFlimDetector="0" IsHPDDetector="0"/></DetectorList><LaserArray><Laser Qualifier="10" QualifierName="Visible" LightSourceQualifier="20" LightSourceName="UV" LaserName="Diode 405" PowerState="On" CanDoLinearOutputPower="0" Wavelength="405" CanDoChangeWavelength="0"/><Laser Qualifier="10" QualifierName="Visible" LightSourceQualifier="10" LightSourceName="Vis" LaserName="Argon" PowerState="On" CanDoLinearOutputPower="1" OutputPower="27" OutputPowerMin="14" OutputPowerMax="140" Wavelength="458" CanDoChangeWavelength="0"/><Laser Qualifier="10" QualifierName="Visible" LightSourceQualifier="10" LightSourceName="Vis" LaserName="DPSS 561" PowerState="On" CanDoLinearOutputPower="0" Wavelength="561" CanDoChangeWavelength="0"/><Laser Qualifier="10" QualifierName="Visible" LightSourceQualifier="10" LightSourceName="Vis" LaserName="HeNe 633" PowerState="On" CanDoLinearOutputPower="0" Wavelength="633" CanDoChangeWavelength="0"/></LaserArray><OnlineDyeSeparation Enabled="0" KeepRawImage="1" Detectors="0" Channels="0" Normalize="0"><OnlineDyeSeparationDetectorList/><OnlineDyeSeparationChannelList/></OnlineDyeSeparation></ATLConfocalSettingDefinition><ATLConfocalSettingDefinition VersionNumber="5" UserSettingName="Seq. 4" IsSTEDActive="0" IsUserSettingNameSet="1" CanDoCSMode="1" ActiveCS_SubModeForTLD="0" ActiveCS_SubModeForTLDName="Scan-BF" ActiveCS_SubModeForRLD="0" ActiveCS_SubModeForRLDName="Empty" IsUVShutterActive="0" IsVisShutterActive="1" Pinhole="9.54794553240079E-05" PinholeAiry="0.999512753847202" EmissionWavelengthForPinholeAiryCalculation="580" FrameAverage="1" LineAverage="1" FrameAccumulation="1" Line_Accumulation="1" AreBleachPointsEnabled="0" IsRoiScanEnable="0" ZIntensityCompensationMode="0" ZIntensityCompensationModeName="None"><ShutterList><Shutter LightSourceQualifier="20" ShutterQualifier="1" LightSourceName="UV" ShutterName="UV" IsActive="0"/><Shutter LightSourceQualifier="10" ShutterQualifier="3" LightSourceName="Vis" ShutterName="Visible" IsActive="1"/></ShutterList><FilterWheel FluorifierAutoSelection="0" BeamSplitterAutoSelection="0"><Wheel Qualifier="40" FilterWheelName="ExcitationBeamSplitter" FilterIndex="3" FilterName="TD 488/561/633" IsSpectrumTurnMode="0" FilterSpectrumPos="0" IndexChanged="0" SpectrumChanged="0"/><Wheel Qualifier="160" FilterWheelName="GalvoSlider" FilterIndex="0" FilterName="Galvo X Normal " IsSpectrumTurnMode="0" FilterSpectrumPos="0" IndexChanged="0" SpectrumChanged="0"/><Wheel Qualifier="200" FilterWheelName="GalvoResonantPan" FilterIndex="0" FilterName="Galvo X Pan Center " IsSpectrumTurnMode="0" FilterSpectrumPos="0" IndexChanged="0" SpectrumChanged="0"/><Wheel Qualifier="121" FilterWheelName="SimpleBeamExpander" FilterIndex="0" FilterName="No FRAP Booster " IsSpectrumTurnMode="0" FilterSpectrumPos="0" IndexChanged="0" SpectrumChanged="0"/><Wheel Qualifier="170" FilterWheelName="TargetSlider" FilterIndex="0" FilterName="Target Park " IsSpectrumTurnMode="0" FilterSpectrumPos="0" IndexChanged="0" SpectrumChanged="0"/><Wheel Qualifier="31" FilterWheelName="X2LensChanger" FilterIndex="0" FilterName="CS2 UV Optics 1 " IsSpectrumTurnMode="0" FilterSpectrumPos="0" IndexChanged="0" SpectrumChanged="0"/></FilterWheel><Spectro><MultiBand Channel="1" ChannelName="Channel 1" LeftWorld="381.232187761945" RightWorld="386.232187761945" DyeName=""/><MultiBand Channel="2" ChannelName="Channel 2" LeftWorld="386.6123296586" RightWorld="391.6123296586" DyeName=""/><MultiBand Channel="3" ChannelName="Channel 3" LeftWorld="392.07460184409" RightWorld="397.07460184409" DyeName=""/><MultiBand Channel="4" ChannelName="Channel 4" LeftWorld="397.355406538139" RightWorld="402.355406538139" DyeName=""/><MultiBand Channel="5" ChannelName="Channel 5" LeftWorld="572.397317686505" RightWorld="635.238893545683" DyeName="Leica/ALEXA 546"/></Spectro><AotfList><Aotf AotfQualifier="20" AotfQualifierName="UV" LightSourceQualifier="20" LightSourceQualifierName="UV" OpenVirtual="0" IsChanged="1" CanDoPulseFreq="0" PulsFreq="0" CanDoTwoLaserPIE="1" TwoLaserPIEActive="0"><LaserLineSetting LaserLine="405" IntensityDev="0" IntensityLowDev="0" AOBSIntensityDev="-1" AOBSIntensityLowDev="-1" EnableDoubleMode="0" LineIndex="0" Qualifier="20" SequenceIndex="0" IsLineDeactivated="0" IsLineChecked="1" OutCheckedIntensity="0" SuppressionMode="-1" IsVisible="1"/></Aotf><Aotf AotfQualifier="10" AotfQualifierName="Visible" LightSourceQualifier="10" LightSourceQualifierName="Vis" OpenVirtual="0" IsChanged="1" CanDoPulseFreq="0" PulsFreq="0" CanDoTwoLaserPIE="0" TwoLaserPIEActive="0"><LaserLineSetting LaserLine="458" IntensityDev="0" IntensityLowDev="0" AOBSIntensityDev="-1" AOBSIntensityLowDev="-1" EnableDoubleMode="0" LineIndex="0" Qualifier="10" SequenceIndex="0" IsLineDeactivated="0" IsLineChecked="1" OutCheckedIntensity="0" SuppressionMode="-1" IsVisible="1"/><LaserLineSetting LaserLine="488" IntensityDev="0" IntensityLowDev="0" AOBSIntensityDev="-1" AOBSIntensityLowDev="-1" EnableDoubleMode="0" LineIndex="1" Qualifier="10" SequenceIndex="0" IsLineDeactivated="0" IsLineChecked="1" OutCheckedIntensity="0" SuppressionMode="-1" IsVisible="1"/><LaserLineSetting LaserLine="514" IntensityDev="0" IntensityLowDev="0" AOBSIntensityDev="-1" AOBSIntensityLowDev="-1" EnableDoubleMode="0" LineIndex="2" Qualifier="10" SequenceIndex="0" IsLineDeactivated="0" IsLineChecked="1" OutCheckedIntensity="0" SuppressionMode="-1" IsVisible="1"/><LaserLineSetting LaserLine="561" IntensityDev="9.4894962310791" IntensityLowDev="0" AOBSIntensityDev="-1" AOBSIntensityLowDev="-1" EnableDoubleMode="0" LineIndex="3" Qualifier="10" SequenceIndex="0" IsLineDeactivated="0" IsLineChecked="1" OutCheckedIntensity="0" SuppressionMode="-1" IsVisible="1"/><LaserLineSetting LaserLine="633" IntensityDev="0" IntensityLowDev="0" AOBSIntensityDev="-1" AOBSIntensityLowDev="-1" EnableDoubleMode="0" LineIndex="4" Qualifier="10" SequenceIndex="0" IsLineDeactivated="0" IsLineChecked="1" OutCheckedIntensity="0" SuppressionMode="-1" IsVisible="1"/></Aotf></AotfList><LUT_List><LUT Channel="1" LutName="Blue"/><LUT Channel="2" LutName="Red"/><LUT Channel="3" LutName="Green"/><LUT Channel="4" LutName="Gray"/><LUT Channel="5" LutName="Red"/><LUT Channel="100" LutName="Gray"/><LUT Channel="2000" LutName="Green"/><LUT Channel="2001" LutName="Red"/><LUT Channel="2002" LutName="Blue"/><LUT Channel="2003" LutName="Gray"/><LUT Channel="2004" LutName="Cyan"/><LUT Channel="2005" LutName="Magenta"/><LUT Channel="2006" LutName="Yellow"/><LUT Channel="2007" LutName="Glow"/><LUT Channel="3000" LutName="Gray"/></LUT_List><DetectorList><Detector Type="PMT" Channel="1" ChannelName="Channel 1" IsActive="0" IsReferenceUnitActivatedForCorrection="0" Gain="912" Offset="-30.0333333333333" IsFlimDetector="0" IsHPDDetector="0"/><Detector Type="HPD" Channel="2" ChannelName="Channel 2" IsActive="0" IsReferenceUnitActivatedForCorrection="0" Gain="10" Offset="-6.6666666666606E-03" IsFlimDetector="0" IsHPDDetector="1" IsEnabled="0" CanDoPhotonCounting="1" AcquisitionMode="0" AcquisitionModeName="PhotonIntegration"/><Detector Type="PMT" Channel="3" ChannelName="Channel 3" IsActive="0" IsReferenceUnitActivatedForCorrection="0" Gain="1210" Offset="-3.31999999999999" IsFlimDetector="0" IsHPDDetector="0"/><Detector Type="PMT" Channel="4" ChannelName="Channel 4" IsActive="0" IsReferenceUnitActivatedForCorrection="0" Gain="801" Offset="4.00000000000063E-02" IsFlimDetector="0" IsHPDDetector="0"/><Detector Type="PMT" Channel="5" ChannelName="Channel 5" IsActive="1" IsReferenceUnitActivatedForCorrection="0" Gain="674" Offset="-10.0866666666667" IsFlimDetector="0" IsHPDDetector="0"/><Detector Type="TLD" Channel="100" ChannelName="Transmission Channel" IsActive="0" IsReferenceUnitActivatedForCorrection="0" Gain="232" Offset="0" IsFlimDetector="0" IsHPDDetector="0"/></DetectorList><LaserArray><Laser Qualifier="10" QualifierName="Visible" LightSourceQualifier="20" LightSourceName="UV" LaserName="Diode 405" PowerState="On" CanDoLinearOutputPower="0" Wavelength="405" CanDoChangeWavelength="0"/><Laser Qualifier="10" QualifierName="Visible" LightSourceQualifier="10" LightSourceName="Vis" LaserName="Argon" PowerState="On" CanDoLinearOutputPower="1" OutputPower="27" OutputPowerMin="14" OutputPowerMax="140" Wavelength="458" CanDoChangeWavelength="0"/><Laser Qualifier="10" QualifierName="Visible" LightSourceQualifier="10" LightSourceName="Vis" LaserName="DPSS 561" PowerState="On" CanDoLinearOutputPower="0" Wavelength="561" CanDoChangeWavelength="0"/><Laser Qualifier="10" QualifierName="Visible" LightSourceQualifier="10" LightSourceName="Vis" LaserName="HeNe 633" PowerState="On" CanDoLinearOutputPower="0" Wavelength="633" CanDoChangeWavelength="0"/></LaserArray><OnlineDyeSeparation Enabled="0" KeepRawImage="1" Detectors="0" Channels="0" Normalize="0"><OnlineDyeSeparationDetectorList/><OnlineDyeSeparationChannelList/></OnlineDyeSeparation></ATLConfocalSettingDefinition></LDM_Block_Sequential_List><LDM_Block_Sequential_Execution_Mask><InstrumentSettingMask Shutter="1" Frame_Average="1" Line_Average="1" AOTF="1" Laser_Gain_Offset="1" PMTs_on_off="1" PMTs_Gain_Offset="1" FilterWheel="1" Microscope="1" Pinhole="1" Spectrophotometer="1" Frame_Accumulation="1" Line_Accumulation="1" Reference_Correction="1" Laser="1" STED_DelayTime="1"/></LDM_Block_Sequential_Execution_Mask></LDM_Block_Sequential></Attachment></Image></Data>
