# Supplementary material for: RNF144B negatively regulates antiviral immunity by targeting MDA5 for autophagic degradation
Source: EMBO Rep. 2024 Sep 16;25(10):4594–624. doi: 10.1038/s44319-024-00256-w (PMC11467429; doi:10.1038/s44319-024-00256-w)
Supplement: Supplementary file 9 — Source data Fig. 6 [file 44319_2024_256_MOESM9_ESM.zip]

Archive with 10 entries (9 files):
- SourceDateForFigure 6/
- SourceDateForFigure 6/6A.xlsx
- SourceDateForFigure 6/6B.xlsx
- SourceDateForFigure 6/6C.tif
- SourceDateForFigure 6/6D.xlsx
- SourceDateForFigure 6/6E.tif
- SourceDateForFigure 6/6F.xlsx
- SourceDateForFigure 6/6G.xlsx
- SourceDateForFigure 6/6H.xlsx
- SourceDateForFigure 6/6I.xlsx
