# Supplementary material for: RNF144B negatively regulates antiviral immunity by targeting MDA5 for autophagic degradation
Source: EMBO Rep. 2024 Sep 16;25(10):4594–624. doi: 10.1038/s44319-024-00256-w (PMC11467429; doi:10.1038/s44319-024-00256-w)
Supplement: Supplementary file 9 — Source data Fig. 6 [file 44319_2024_256_MOESM9_ESM.zip › SourceDateForFigure 6/6A.xlsx]

## Sheet: Sheet1
MEF
Sample Name	mactin	EMCV
AA-MOCK	13.2401	31.8863	18.6462	0	1
AA-MOCK	13.1672	32.2692	19.1021	0.455811	0.7291
AA-MOCK	13.1482	31.6997	18.5515	-0.0947714	1.0679
AA-EMCV-4h	13.1496	11.9954	-1.15423	-19.8005	913141
AA-EMCV-4h	12.9865	11.8568	-1.1297	-19.7759	897745
AA-EMCV-4h	12.885	11.9491	-0.935885	-19.5821	784889
AA-EMCV-8h	13.368	9.97506	-3.39298	-22.0392	4.30991e+06
AA-EMCV-8h	13.2776	10.0117	-3.26587	-21.9121	3.94642e+06
AA-EMCV-8h	13.1582	10.0778	-3.0804	-21.7266	3.47033e+06
AA-EMCV-12h	13.704	10.2377	-3.46628	-22.1125	4.53454e+06
AA-EMCV-12h	13.5987	10.2032	-3.39548	-22.0417	4.31739e+06
AA-EMCV-12h	13.5204	10.1524	-3.36801	-22.0143	4.23595e+06
aa-mock	13.6213	31.9887	18.3674	-0.27882	1.2132
aa-mock	13.6406	32.1649	18.5242	-0.122	1.08824
aa-mock	13.5447	32.2284	18.6837	0.0374489	0.974376
aa-EMCV-4h	13.4023	15.8929	2.49059	-16.1557	73002.2
aa-EMCV-4h	13.2562	15.8189	2.56265	-16.0836	69445.6
aa-EMCV-4h	13.214	15.8433	2.62927	-16.017	66311.5
aa-EMCV-8h	13.6929	11.9113	-1.78158	-20.4278	1.41055e+06
aa-EMCV-8h	13.3991	11.79	-1.60907	-20.2553	1.25158e+06
aa-EMCV-8h	13.4528	11.8088	-1.64403	-20.2903	1.28228e+06
aa-EMCV-12h	13.921	11.4836	-2.43745	-21.0837	2.22241e+06
aa-EMCV-12h	13.9369	11.4442	-2.49277	-21.139	2.30928e+06
aa-EMCV-12h	13.8205	11.4726	-2.34792	-20.9942	2.08869e+06
