# Supplementary material for: RNF144B negatively regulates antiviral immunity by targeting MDA5 for autophagic degradation
Source: EMBO Rep. 2024 Sep 16;25(10):4594–624. doi: 10.1038/s44319-024-00256-w (PMC11467429; doi:10.1038/s44319-024-00256-w)
Supplement: Supplementary file 9 — Source data Fig. 6 [file 44319_2024_256_MOESM9_ESM.zip › SourceDateForFigure 6/6B.xlsx]

## Sheet: Sheet1
	Rnf144b+/+			Rnf144b-/-
0h	0	0	0	0	0	0
8h	7.4	7.1	6.2	5	4.5	4.8
12h	8.5	8.6	8	7.3	7.5	7.1
