# Supplementary material for: RNF144B negatively regulates antiviral immunity by targeting MDA5 for autophagic degradation
Source: EMBO Rep. 2024 Sep 16;25(10):4594–624. doi: 10.1038/s44319-024-00256-w (PMC11467429; doi:10.1038/s44319-024-00256-w)
Supplement: Supplementary file 9 — Source data Fig. 6 [file 44319_2024_256_MOESM9_ESM.zip › SourceDateForFigure 6/6D.xlsx]

## Sheet: Sheet1
MEF
		MACTIN	ifnb1
1	Rnf144b+/+-MOCK	13.1979	26.7038	13.5059	0	1
	Rnf144b+/+-EMCV	13.7414	25.855	12.1135	-1.39236	2.62508
	Rnf144b-/--MOCK	13.2815	26.3844	13.1029	-0.403028	1.32228
	Rnf144b-/--EMCV	13.4606	23.8799	10.4193	-3.08661	8.49499
		MACTIN	ifnb1
2	Rnf144b+/+-MOCK	13.2896	26.716	13.4264	0	1
	Rnf144b+/+-EMCV	13.6322	25.6993	12.0671	-1.35927	2.56555
	Rnf144b-/--MOCK	13.2186	26.3357	13.117	-0.309375	1.23917
	Rnf144b-/--EMCV	13.3706	23.7148	10.3442	-3.08224	8.46927
		MACTIN	ifnb1
3	Rnf144b+/+-MOCK	13.2027	26.4083	13.2056	0	1
	Rnf144b+/+-EMCV	13.7593	25.9133	12.154	-1.05165	2.07289
	Rnf144b-/--MOCK	13.2313	26.419	13.1877	-0.0179033	1.01249
	Rnf144b-/--EMCV	13.3949	23.4547	10.0598	-3.14575	8.85045
		MACTIN	TNF
1	Rnf144b+/+-MOCK	13.1979	26.1654	12.9675	0	1
	Rnf144b+/+-EMCV	13.7414	22.0795	8.33803	-4.62951	24.7526
	Rnf144b-/--MOCK	13.2815	24.9294	11.6479	-1.3196	2.49596
	Rnf144b-/--EMCV	13.4606	19.6585	6.19791	-6.76963	109.109
		MACTIN	TNF
2	Rnf144b+/+-MOCK	13.2896	26.0607	12.7712	0	1
	Rnf144b+/+-EMCV	13.6322	22.1664	8.5342	-4.237	18.8566
	Rnf144b-/--MOCK	13.2186	24.9201	11.7015	-1.0697	2.099
	Rnf144b-/--EMCV	13.3706	19.699	6.3284	-6.44279	86.991
		MACTIN	TNF
3	Rnf144b+/+-MOCK	13.1998	26.1718	12.972	0	1
	Rnf144b+/+-EMCV	13.7593	22.0721	8.31275	-4.65925	25.2683
	Rnf144b-/--MOCK	13.2313	24.8967	11.6654	-1.30659	2.47356
	Rnf144b-/--EMCV	13.4933	19.5933	6.1	-6.872	117.133
		MACTIN	IL-6
1	Rnf144b+/+-MOCK	13.1979	23.2708	10.073	0	1
	Rnf144b+/+-EMCV	13.7414	19.9968	6.25535	-3.81762	14.1
	Rnf144b-/--MOCK	13.2815	25.9643	12.6828	2.60986	0.163815
	Rnf144b-/--EMCV	13.4606	18.4411	4.98051	-5.09246	34.1179
		MACTIN	IL-6
2	Rnf144b+/+-MOCK	13.2896	23.1346	9.84501	0	1
	Rnf144b+/+-EMCV	13.6322	19.9198	6.28758	-3.55743	11.7731
	Rnf144b-/--MOCK	13.2186	25.9155	12.6969	2.8519	0.138514
	Rnf144b-/--EMCV	13.3706	18.3199	4.94926	-4.89575	29.7692
		MACTIN	IL-6
3	Rnf144b+/+-MOCK	13.2027	23.2071	10.0045	0	1
	Rnf144b+/+-EMCV	13.7296	19.9426	6.21301	-3.79144	13.8464
	Rnf144b-/--MOCK	13.2461	25.9732	12.727	2.72259	0.151502
	Rnf144b-/--EMCV	13.3949	18.4792	5.08435	-4.9201	30.2759
