# Supplementary material for: RNF144B negatively regulates antiviral immunity by targeting MDA5 for autophagic degradation
Source: EMBO Rep. 2024 Sep 16;25(10):4594–624. doi: 10.1038/s44319-024-00256-w (PMC11467429; doi:10.1038/s44319-024-00256-w)
Supplement: Supplementary file 9 — Source data Fig. 6 [file 44319_2024_256_MOESM9_ESM.zip › SourceDateForFigure 6/6F.xlsx]

## Sheet: Sheet1
heart	mactin	Y	test			emcv	y		test
1-wt	22.333	8.39362	2.47524e+08		1-wt	22.851	5.59353	392223	0.00158459
2-wt	22.7495	8.30105	2.00009e+08		2-wt	21.528	5.86104	726173	0.00363069
3-wt	22.788	8.29251	1.96114e+08		3-wt	21.2647	5.91428	820888	0.00418578
4-WT	23.5632	8.12025	1.31903e+08		4-WT	24.1528	5.33031	213947	0.001622
5-WT	22.6698	8.31877	2.08341e+08		5-WT	22.7814	5.60759	405128	0.00194455
1-ko	21.5392	8.56998	3.71519e+08		1-ko	25.7896	4.99935	99849.3	0.000268759
2-ko	22.1848	8.42653	2.6701e+08		2-ko	24.1943	5.32192	209855	0.000785943
3-ko	21.799	8.51226	3.25279e+08		3-ko	23.9897	5.36328	230822	0.000709613
4-ko	23.2812	8.18291	1.52375e+08		4-ko	26.639	4.82758	67233.3	0.000441236
5-ko	22.1162	8.44177	2.76551e+08		5-ko	28.3865	4.47424	29801.8	0.000107763
brain
1-wt	18.802	9.17819	1.50728e+09		1-wt	21.8379	5.79838	628605	0.000417047
2-wt	19.3654	9.05302	1.12985e+09		2-wt	22.0229	5.76098	576733	0.000510453
3-wt	19.4579	9.03245	1.07759e+09		3-wt	19.9827	6.1735	1.49108e+06	0.00138372
4-wt	16.9178	9.59687	3.95252e+09		4-wt	19.4984	6.27143	1.86821e+06	0.000472664
5-wt	15.9478	9.8124	6.4923e+09		5-wt	18.8182	6.40895	2.56419e+06	0.000394959
1-ko	19.631	8.994	9.86281e+08		1-ko	29.2535	4.29895	19904.4	2.01812e-05
2-ko	19.589	9.00332	1.00768e+09		2-ko	30.3529	4.07664	11930	1.18391e-05
3-ko	17.1062	9.55501	3.58933e+09		3-ko	20.6962	6.02922	1.0696e+06	0.000297994
4-ko	17.1113	9.55388	3.57995e+09		4-ko	22.3271	5.69947	500574	0.000139827
5-ko	17.1057	9.55511	3.59015e+09		5-ko	24.3473	5.29098	195427	5.44341e-05
