# Supplementary material for: RNF144B negatively regulates antiviral immunity by targeting MDA5 for autophagic degradation
Source: EMBO Rep. 2024 Sep 16;25(10):4594–624. doi: 10.1038/s44319-024-00256-w (PMC11467429; doi:10.1038/s44319-024-00256-w)
Supplement: Supplementary file 9 — Source data Fig. 6 [file 44319_2024_256_MOESM9_ESM.zip › SourceDateForFigure 6/6G.xlsx]

## Sheet: Sheet1
		ACTIN	MIFNB1						ACTIN	TNF-a						ACTIN	il-6
	AA-PBS-1	17.2323	25.9092	8.67686	0	1		AA-PBS-1	17.2323	26.0056	8.77333	0	1		AA-PBS-1	17.2323	25.8892	8.65688	0	1
	AA-PBS-2	16.5526	24.0068	7.45418	-1.22268	2.3338		AA-PBS-2	16.5526	24.1287	7.57601	-1.19732	2.29314		AA-PBS-2	16.5526	23.8889	7.33628	-1.3206	2.49769
	AA-PBS-3	16.9391	25.1788	8.23966	-0.437195	1.35397		AA-PBS-3	16.9391	25.0316	8.09245	-0.680878	1.60311		AA-PBS-3	16.9391	25.0279	8.08873	-0.568151	1.48262
	AA-PBS-4	15.9676	23.9829	8.01525	-0.661606	1.58184		AA-PBS-4	15.9676	23.6999	7.73224	-1.0411	2.05779		AA-PBS-4	15.9676	23.8704	7.9028	-0.754076	1.68655
	AA-PBS-5	17.0821	25.7971	8.71506	0.0381966	0.973872		AA-PBS-5	16.7406	24.9702	8.22952	-0.543813	1.45782		AA-PBS-5	15.8247	23.7441	8.9028	0.245924	0.843276
	aa1-PBS-1	16.7344	24.4612	7.72679	-0.950073	1.93197		aa1-PBS-1	16.7344	24.3597	7.6253	-1.14804	2.21612		aa1-PBS-1	16.7344	24.3416	7.60714	-1.04974	2.07015
	aa1-PBS-2	17.8792	26.8631	8.98386	0.307005	0.808318		aa1-PBS-2	17.8792	26.5198	8.6406	-0.13273	1.09637		aa1-PBS-2	17.8792	26.6041	8.72491	0.068037	0.953935
	aa1-PBS-3	17.0578	25.287	8.22924	-0.447618	1.36379		aa1-PBS-3	17.0578	25.1252	8.06737	-0.705965	1.63124		aa1-PBS-3	17.0578	25.2156	8.15785	-0.499029	1.41326
	aa1-PBS-4	17.3843	25.2138	7.82956	-0.847301	1.79913		aa1-PBS-4	17.3843	25.185	7.80072	-0.972614	1.96239		aa1-PBS-4	17.3843	24.9773	7.59297	-1.06391	2.09058
	aa1-PBS-5	17.68	26.6366	8.95656	0.279699	0.823763		aa1-PBS-5	16.9512	25.1784	8.22727	-0.546062	1.4601		aa1-PBS-5	17.2248	24.912	7.68719	-0.969687	1.95841
	wt-1	18.8834	26.1423	7.25892	-1.41794	2.67203		wt-1	19.0066	25.5286	6.52198	-2.25135	4.76128		wt-1	17.1875	23.1413	5.95382	-2.70305	6.51178
	wt-2	19.4602	25.6081	6.14788	-2.52898	5.77164		wt-2	19.3874	26.5405	7.15311	-1.62022	3.07422		wt-2	19.0066	24.6844	5.67778	-2.97909	7.88491
	wt-3	19.307	26.0794	6.7724	-1.90446	3.74369		wt-3	19.3122	26.3072	6.99506	-1.77827	3.43016		wt-3	18.7882	24.3246	5.53638	-3.12049	8.69685
	wt-4	19.3874	26.5811	7.19368	-1.48318	2.79565		wt-4	19.4602	26.218	6.75774	-2.01559	4.04346		wt-4	19.3122	25.5899	6.27769	-2.37919	5.20245
	wt-5	19.3122	26.4093	7.09715	-1.57971	2.98911		wt-5	18.6226	25.7972	7.17461	-1.59872	3.02875		wt-5	19.4602	25.1057	5.64543	-3.01145	8.06372
	KO-1	19.5951	24.7141	5.11901	-3.55785	11.7766		KO-1	19.5951	25.1841	5.58899	-3.18434	9.0904		KO-1	19.5951	24.4503	4.85519	-3.80169	13.9451
	KO-2	20.0187	24.4398	4.42114	-4.25572	19.1029		KO-2	20.0187	24.7443	4.72562	-4.04771	16.538		KO-2	20.0187	24.1865	4.1678	-4.48907	22.4567
	KO-3	20.0986	24.9983	4.89973	-3.77713	13.7098		KO-3	20.0986	25.3456	5.24703	-3.5263	11.5219		KO-3	20.0986	24.7484	4.64978	-4.0071	16.0789
	ko-4	19.8539	24.6367	4.78275	-3.89411	14.8677		ko-4	19.8539	25.5866	5.73262	-3.04072	8.22899		ko-4	19.8539	24.2951	4.4412	-4.21568	18.58
	ko-5	20.5922	24.7398	4.14752	-4.52934	23.0923		ko-5	20.5922	26.2078	5.61557	-3.15777	8.92447		ko-5	20.5922	24.7302	4.13794	-4.51894	22.9264
