# Supplementary material for: RNF144B negatively regulates antiviral immunity by targeting MDA5 for autophagic degradation
Source: EMBO Rep. 2024 Sep 16;25(10):4594–624. doi: 10.1038/s44319-024-00256-w (PMC11467429; doi:10.1038/s44319-024-00256-w)
Supplement: Supplementary file 9 — Source data Fig. 6 [file 44319_2024_256_MOESM9_ESM.zip › SourceDateForFigure 6/6H.xlsx]

## Sheet: Sheet1
	Rnf144b+/+-EMCV	0.24	0.235	0.25
	Rnf144b-/--EMCV	0.942	1.052	0.986
	standard curve y = 257.42x - 25.445
			y	*2
	Rnf144b+/+-EMCV	0.24	36.3358	72.6716
	Rnf144b+/+-EMCV	0.235	35.0487	70.0974
	Rnf144b+/+-EMCV	0.25	38.91	77.82
	Rnf144b-/--EMCV	0.942	217.045	434.089
	Rnf144b-/--EMCV	1.052	245.361	490.722
	Rnf144b-/--EMCV	0.986	228.371	456.742
