# Supplementary material for: RNF144B negatively regulates antiviral immunity by targeting MDA5 for autophagic degradation
Source: EMBO Rep. 2024 Sep 16;25(10):4594–624. doi: 10.1038/s44319-024-00256-w (PMC11467429; doi:10.1038/s44319-024-00256-w)
Supplement: Supplementary file 9 — Source data Fig. 6 [file 44319_2024_256_MOESM9_ESM.zip › SourceDateForFigure 6/6I.xlsx]

## Sheet: Sheet1
	Days	RNF144B+/+	RNF144B-/-
	1	0
	1		0
	2	0
	2		0
	3	1
	3	1
	3	1
	3	1
	3	1
	3	1
	3	1
	3	1
	3	1
	3		1
	3		1
	3		1
	4	1
	4	1
	4	1
	4	1
	4	1
	4	1
	4	1
	4	1
	4		1
	4		1
	4		1
	4		1
	4		1
	4		1
	5	1
	5	1
	5	1
	5		1
	5		1
	5		1
	5		1
	6		1
	6		1
	6		1
	6		1
	6		1
	6		1
	7		0
	8		0
	9		1
