# Supplementary material for: RNF144B negatively regulates antiviral immunity by targeting MDA5 for autophagic degradation
Source: EMBO Rep. 2024 Sep 16;25(10):4594–624. doi: 10.1038/s44319-024-00256-w (PMC11467429; doi:10.1038/s44319-024-00256-w)
Supplement: Supplementary file 10 — Figure EV Source Data [file 44319_2024_256_MOESM10_ESM.zip]

Archive with 107 entries (92 files):
- SourceDateForExpanded View/
- SourceDateForExpanded View/Figure EV1/
- SourceDateForExpanded View/Figure EV1/1A.xlsx
- SourceDateForExpanded View/Figure EV1/1B.xlsx
- SourceDateForExpanded View/Figure EV1/1C.xlsx
- SourceDateForExpanded View/Figure EV1/1D.xlsx
- SourceDateForExpanded View/Figure EV1/1E.xlsx
- SourceDateForExpanded View/Figure EV1/1F.xlsx
- SourceDateForExpanded View/Figure EV1/1G.xlsx
- SourceDateForExpanded View/Figure EV1/1H.xlsx
- SourceDateForExpanded View/Figure EV1/1I.tif
- SourceDateForExpanded View/Figure EV1/1J-K.xlsx
- SourceDateForExpanded View/Figure EV1/1L-1M.xlsx
- SourceDateForExpanded View/Figure EV1/1N.xlsx
- SourceDateForExpanded View/Figure EV2/
- SourceDateForExpanded View/Figure EV2/2A.tif
- SourceDateForExpanded View/Figure EV2/2B.tif
- SourceDateForExpanded View/Figure EV2/2C.tif
- SourceDateForExpanded View/Figure EV2/2D.xlsx
- SourceDateForExpanded View/Figure EV2/2E.png
- SourceDateForExpanded View/Figure EV2/2F.png
- SourceDateForExpanded View/Figure EV2/2G.xlsx
- SourceDateForExpanded View/Figure EV2/2H(K-O).png
- SourceDateForExpanded View/Figure EV2/2H(K-R).png
- SourceDateForExpanded View/Figure EV2/2I.tif
- SourceDateForExpanded View/Figure EV2/2J.tif
- SourceDateForExpanded View/Figure EV2/2K.png
- SourceDateForExpanded View/Figure EV2/2L.tif
- SourceDateForExpanded View/Figure EV3/
- SourceDateForExpanded View/Figure EV3/3A.tif
- SourceDateForExpanded View/Figure EV3/3B/
- SourceDateForExpanded View/Figure EV3/3B/√-Experiment_HA-vector-MDA5-3-supplementFig3/
- SourceDateForExpanded View/Figure EV3/3B/√-Experiment_HA-vector-MDA5-3-supplementFig3/Experiment_HA-MDA5-3_z0.tif
- SourceDateForExpanded View/Figure EV3/3B/√-Experiment_HA-vector-MDA5-3-supplementFig3/Experiment_HA-MDA5-3_z0_ch00.tif
- SourceDateForExpanded View/Figure EV3/3B/√-Experiment_HA-vector-MDA5-3-supplementFig3/Experiment_HA-MDA5-3_z0_ch01.tif
- SourceDateForExpanded View/Figure EV3/3B/√-Experiment_HA-vector-MDA5-3-supplementFig3/Experiment_HA-MDA5-3_z0_ch02.tif
- SourceDateForExpanded View/Figure EV3/3B/√-Experiment_HA-vector-MDA5-3-supplementFig3/MetaData/
- SourceDateForExpanded View/Figure EV3/3B/√-Experiment_HA-vector-MDA5-3-supplementFig3/MetaData/Experiment_HA-MDA5-3.xml
- SourceDateForExpanded View/Figure EV3/3B/√-Experiment_HA-vector-MDA5-3-supplementFig3/MetaData/Experiment_HA-MDA5-3ch0LUT.png
- SourceDateForExpanded View/Figure EV3/3B/√-Experiment_HA-vector-MDA5-3-supplementFig3/MetaData/Experiment_HA-MDA5-3ch1LUT.png
- SourceDateForExpanded View/Figure EV3/3B/√-Experiment_HA-vector-MDA5-3-supplementFig3/MetaData/Experiment_HA-MDA5-3ch2LUT.png
- SourceDateForExpanded View/Figure EV3/3B/√-Experiment_HA-vector-MDA5-3-supplementFig3/MetaData/Experiment_HA-MDA5-3_Properties.xml
- SourceDateForExpanded View/Figure EV3/3B/√-Experiment_HA-vector-MDA5-3-supplementFig3/MetaData/LASAF_CIP_HWS3.xsl
- SourceDateForExpanded View/Figure EV3/3B/√-Experiment_HA-vector-MDA5-3-supplementFig3/MetaData/LeicaLogo.jpg
- SourceDateForExpanded View/Figure EV3/3B/√Experiment_CCDC50-MDA5-4-supplementFig3/
- SourceDateForExpanded View/Figure EV3/3B/√Experiment_CCDC50-MDA5-4-supplementFig3/Experiment_CC-MDA5-4_z0.tif
- SourceDateForExpanded View/Figure EV3/3B/√Experiment_CCDC50-MDA5-4-supplementFig3/Experiment_CC-MDA5-4_z0_ch00.tif
- SourceDateForExpanded View/Figure EV3/3B/√Experiment_CCDC50-MDA5-4-supplementFig3/Experiment_CC-MDA5-4_z0_ch01.tif
- SourceDateForExpanded View/Figure EV3/3B/√Experiment_CCDC50-MDA5-4-supplementFig3/Experiment_CC-MDA5-4_z0_ch02.tif
- SourceDateForExpanded View/Figure EV3/3B/√Experiment_CCDC50-MDA5-4-supplementFig3/MetaData/
- SourceDateForExpanded View/Figure EV3/3B/√Experiment_CCDC50-MDA5-4-supplementFig3/MetaData/Experiment_CC-MDA5-4.xml
- SourceDateForExpanded View/Figure EV3/3B/√Experiment_CCDC50-MDA5-4-supplementFig3/MetaData/Experiment_CC-MDA5-4ch0LUT.png
- SourceDateForExpanded View/Figure EV3/3B/√Experiment_CCDC50-MDA5-4-supplementFig3/MetaData/Experiment_CC-MDA5-4ch1LUT.png
- SourceDateForExpanded View/Figure EV3/3B/√Experiment_CCDC50-MDA5-4-supplementFig3/MetaData/Experiment_CC-MDA5-4ch2LUT.png
- SourceDateForExpanded View/Figure EV3/3B/√Experiment_CCDC50-MDA5-4-supplementFig3/MetaData/Experiment_CC-MDA5-4_Properties.xml
- SourceDateForExpanded View/Figure EV3/3B/√Experiment_CCDC50-MDA5-4-supplementFig3/MetaData/LASAF_CIP_HWS3.xsl
- SourceDateForExpanded View/Figure EV3/3B/√Experiment_CCDC50-MDA5-4-supplementFig3/MetaData/LeicaLogo.jpg
- SourceDateForExpanded View/Figure EV3/3B/√Experiment_tollip-MDA5-9-supplementFig3/
- SourceDateForExpanded View/Figure EV3/3B/√Experiment_tollip-MDA5-9-supplementFig3/Experiment_TO-MDA5-9_z0.tif
- SourceDateForExpanded View/Figure EV3/3B/√Experiment_tollip-MDA5-9-supplementFig3/Experiment_TO-MDA5-9_z0_ch00.tif
- SourceDateForExpanded View/Figure EV3/3B/√Experiment_tollip-MDA5-9-supplementFig3/Experiment_TO-MDA5-9_z0_ch01.tif
- SourceDateForExpanded View/Figure EV3/3B/√Experiment_tollip-MDA5-9-supplementFig3/Experiment_TO-MDA5-9_z0_ch02.tif
- SourceDateForExpanded View/Figure EV3/3B/√Experiment_tollip-MDA5-9-supplementFig3/MetaData/
- SourceDateForExpanded View/Figure EV3/3B/√Experiment_tollip-MDA5-9-supplementFig3/MetaData/Experiment_TO-MDA5-9.xml
- SourceDateForExpanded View/Figure EV3/3B/√Experiment_tollip-MDA5-9-supplementFig3/MetaData/Experiment_TO-MDA5-9ch0LUT.png
- SourceDateForExpanded View/Figure EV3/3B/√Experiment_tollip-MDA5-9-supplementFig3/MetaData/Experiment_TO-MDA5-9ch1LUT.png
- SourceDateForExpanded View/Figure EV3/3B/√Experiment_tollip-MDA5-9-supplementFig3/MetaData/Experiment_TO-MDA5-9ch2LUT.png
- SourceDateForExpanded View/Figure EV3/3B/√Experiment_tollip-MDA5-9-supplementFig3/MetaData/Experiment_TO-MDA5-9_Properties.xml
- SourceDateForExpanded View/Figure EV3/3B/√Experiment_tollip-MDA5-9-supplementFig3/MetaData/LASAF_CIP_HWS3.xsl
- SourceDateForExpanded View/Figure EV3/3B/√Experiment_tollip-MDA5-9-supplementFig3/MetaData/LeicaLogo.jpg
- SourceDateForExpanded View/Figure EV3/3C.tif
- SourceDateForExpanded View/Figure EV3/3D.tif
- SourceDateForExpanded View/Figure EV3/3E/
- SourceDateForExpanded View/Figure EV3/3E/DC,2f,Mo_20230723_aa-A1-1_23072023204853.pdf
- SourceDateForExpanded View/Figure EV3/3E/DC,2f,Mo_20230723_aa-A2-1_23072023204859.pdf
- SourceDateForExpanded View/Figure EV3/3E/DC,2f,Mo_20230723_aa-A3-1_23072023204903.pdf
- SourceDateForExpanded View/Figure EV3/3E/DC,2f,Mo_20230723_AA1-1_23072023204835.pdf
- SourceDateForExpanded View/Figure EV3/3E/DC,2f,Mo_20230723_AA2-1_23072023204840.pdf
- SourceDateForExpanded View/Figure EV3/3E/DC,2f,Mo_20230723_AA3-1_23072023204846.pdf
- SourceDateForExpanded View/Figure EV3/3E/T,2f,B cell_20230723_aa-A-1-2_23072023204121.pdf
- SourceDateForExpanded View/Figure EV3/3E/T,2f,B cell_20230723_aa-A-2-2_23072023204129.pdf
- SourceDateForExpanded View/Figure EV3/3E/T,2f,B cell_20230723_aa-A-3-2_23072023204135.pdf
- SourceDateForExpanded View/Figure EV3/3E/T,2f,B cell_20230723_AA1-2_23072023204058.pdf
- SourceDateForExpanded View/Figure EV3/3E/T,2f,B cell_20230723_AA2-2_23072023204110.pdf
- SourceDateForExpanded View/Figure EV3/3E/T,2f,B cell_20230723_AA3-2_23072023204116.pdf
- SourceDateForExpanded View/Figure EV3/3E/T,2f,B cell_20230723_Blank_23072023204031.pdf
- SourceDateForExpanded View/Figure EV3/3F.xlsx
- SourceDateForExpanded View/Figure EV4/
- SourceDateForExpanded View/Figure EV4/4A.xlsx
- SourceDateForExpanded View/Figure EV4/4B.xlsx
- SourceDateForExpanded View/Figure EV4/4C.xlsx
- SourceDateForExpanded View/Figure EV4/4D.tif
- SourceDateForExpanded View/Figure EV4/4E.xlsx
- SourceDateForExpanded View/Figure EV4/4F.xlsx
- SourceDateForExpanded View/Figure EV4/4G.tif
- SourceDateForExpanded View/Figure EV5/
- SourceDateForExpanded View/Figure EV5/5A.xlsx
- SourceDateForExpanded View/Figure EV5/5B.tif
- SourceDateForExpanded View/Figure EV5/5C.tif
- SourceDateForExpanded View/Figure EV5/5D.xlsx
- SourceDateForExpanded View/Figure EV5/5E.tif
- SourceDateForExpanded View/Figure EV6/
- SourceDateForExpanded View/Figure EV6/6A.tif
- SourceDateForExpanded View/Figure EV6/6B.tif
- SourceDateForExpanded View/Figure EV6/6C-E.xlsx
- SourceDateForExpanded View/Figure EV6/6F.xlsx
- SourceDateForExpanded View/Figure EV6/6G.xlsx
