# Supplementary material for: RNF144B negatively regulates antiviral immunity by targeting MDA5 for autophagic degradation
Source: EMBO Rep. 2024 Sep 16;25(10):4594–624. doi: 10.1038/s44319-024-00256-w (PMC11467429; doi:10.1038/s44319-024-00256-w)
Supplement: Supplementary file 10 — Figure EV Source Data [file 44319_2024_256_MOESM10_ESM.zip › SourceDateForExpanded View/Figure EV1/1A.xlsx]

## Sheet: Sheet1
PRRSV		FMDV	SVA
ENSSSCG00000012637		gene:ENSSSCG00000016254	GeneID
ENSSSCG00000027862		gene:ENSSSCG00000008957	gene:ENSSSCG00000032436
ENSSSCG00000007150		gene:ENSSSCG00000039214	gene:ENSSSCG00000010911
ENSSSCG00000002666		gene:ENSSSCG00000015357	gene:ENSSSCG00000004425
ENSSSCG00000001572		gene:ENSSSCG00000008953	gene:ENSSSCG00000036340
ENSSSCG00000001579		gene:ENSSSCG00000001404	gene:ENSSSCG00000004053
ENSSSCG00000001985		gene:ENSSSCG00000015654	gene:ENSSSCG00000007719
ENSSSCG00000001984		gene:ENSSSCG00000049219	gene:ENSSSCG00000013145
ENSSSCG00000028304		gene:ENSSSCG00000043530	gene:ENSSSCG00000010922
ENSSSCG00000011237		gene:ENSSSCG00000011905	gene:ENSSSCG00000025602
ENSSSCG00000016057		gene:ENSSSCG00000051079	gene:ENSSSCG00000002135
ENSSSCG00000016062		gene:ENSSSCG00000001459	gene:ENSSSCG00000012890
ENSSSCG00000022144		gene:ENSSSCG00000008959	gene:ENSSSCG00000001395
ENSSSCG00000017886		gene:ENSSSCG00000040053	gene:ENSSSCG00000024480
ENSSSCG00000016512		gene:ENSSSCG00000046024	gene:ENSSSCG00000016900
ENSSSCG00000013223		gene:ENSSSCG00000041619	gene:ENSSSCG00000033613
ENSSSCG00000003160		gene:ENSSSCG00000051196	gene:ENSSSCG00000004687
ENSSSCG00000029475		gene:ENSSSCG00000037986	gene:ENSSSCG00000038745
ENSSSCG00000004510		gene:ENSSSCG00000000418	gene:ENSSSCG00000028182
ENSSSCG00000024096		gene:ENSSSCG00000026695	gene:ENSSSCG00000011358
ENSSSCG00000006543		gene:ENSSSCG00000035436	gene:ENSSSCG00000011239
ENSSSCG00000023216		gene:ENSSSCG00000015653	gene:ENSSSCG00000043413
ENSSSCG00000014009		gene:ENSSSCG00000048203	gene:ENSSSCG00000042386
ENSSSCG00000021903		gene:ENSSSCG00000004180	gene:ENSSSCG00000021748
ENSSSCG00000027209		gene:ENSSSCG00000045443	gene:ENSSSCG00000013551
ENSSSCG00000028357		gene:ENSSSCG00000040035	gene:ENSSSCG00000017146
ENSSSCG00000030232		gene:ENSSSCG00000002821	gene:ENSSSCG00000001341
ENSSSCG00000023288		gene:ENSSSCG00000049325	gene:ENSSSCG00000032367
ENSSSCG00000007492		gene:ENSSSCG00000013654	gene:ENSSSCG00000009580
ENSSSCG00000018015		gene:ENSSSCG00000038965	gene:ENSSSCG00000031999
ENSSSCG00000028512		gene:ENSSSCG00000032474	gene:ENSSSCG00000008648
ENSSSCG00000009477		gene:ENSSSCG00000038562	gene:ENSSSCG00000011877
ENSSSCG00000010388		gene:ENSSSCG00000008090	gene:ENSSSCG00000014835
ENSSSCG00000012146		gene:ENSSSCG00000004369	gene:ENSSSCG00000007458
ENSSSCG00000009157		gene:ENSSSCG00000013653	gene:ENSSSCG00000015644
ENSSSCG00000014287		gene:ENSSSCG00000032149	gene:ENSSSCG00000000021
ENSSSCG00000001852		gene:ENSSSCG00000032561	gene:ENSSSCG00000024591
ENSSSCG00000004368		gene:ENSSSCG00000023716	gene:ENSSSCG00000005503
ENSSSCG00000006899		gene:ENSSSCG00000030681	gene:ENSSSCG00000043519
ENSSSCG00000008742		gene:ENSSSCG00000034087	gene:ENSSSCG00000033479
ENSSSCG00000027797		gene:ENSSSCG00000013296	gene:ENSSSCG00000004670
ENSSSCG00000021341		gene:ENSSSCG00000024305	gene:ENSSSCG00000038867
ENSSSCG00000002281		gene:ENSSSCG00000001403	gene:ENSSSCG00000010540
ENSSSCG00000017788		gene:ENSSSCG00000051397	gene:ENSSSCG00000024344
ENSSSCG00000026173		gene:ENSSSCG00000015299	gene:ENSSSCG00000044627
ENSSSCG00000007448		gene:ENSSSCG00000035760	gene:ENSSSCG00000007559
ENSSSCG00000016573		gene:ENSSSCG00000046757	gene:ENSSSCG00000016101
ENSSSCG00000010502		gene:ENSSSCG00000006987	gene:ENSSSCG00000014198
ENSSSCG00000010509		gene:ENSSSCG00000016628	gene:ENSSSCG00000034570
ENSSSCG00000030010		gene:ENSSSCG00000049105	gene:ENSSSCG00000016502
ENSSSCG00000028790		gene:ENSSSCG00000041859	gene:ENSSSCG00000000647
ENSSSCG00000012842		gene:ENSSSCG00000015579	gene:ENSSSCG00000038879
ENSSSCG00000010261		gene:ENSSSCG00000044764	gene:ENSSSCG00000015549
ENSSSCG00000010268		gene:ENSSSCG00000024357	gene:ENSSSCG00000031882
ENSSSCG00000009782		gene:ENSSSCG00000024759	gene:ENSSSCG00000040317
ENSSSCG00000009778		gene:ENSSSCG00000038331	gene:ENSSSCG00000001011
ENSSSCG00000009786		gene:ENSSSCG00000049358	gene:ENSSSCG00000015653
ENSSSCG00000006697		gene:ENSSSCG00000043918	gene:ENSSSCG00000044208
ENSSSCG00000006698		gene:ENSSSCG00000014336	gene:ENSSSCG00000036322
ENSSSCG00000004695		gene:ENSSSCG00000005211	gene:ENSSSCG00000006776
ENSSSCG00000004697		gene:ENSSSCG00000015015	gene:ENSSSCG00000009100
ENSSSCG00000008858		gene:ENSSSCG00000000749	gene:ENSSSCG00000024672
ENSSSCG00000004735		gene:ENSSSCG00000009002	gene:ENSSSCG00000031881
ENSSSCG00000005209		gene:ENSSSCG00000040961	gene:ENSSSCG00000050740
ENSSSCG00000005208		gene:ENSSSCG00000016237	gene:ENSSSCG00000005027
ENSSSCG00000005211		gene:ENSSSCG00000010224	gene:ENSSSCG00000047246
ENSSSCG00000018055		gene:ENSSSCG00000014198	gene:ENSSSCG00000012006
ENSSSCG00000013011		gene:ENSSSCG00000009100	gene:ENSSSCG00000048562
ENSSSCG00000015238		gene:ENSSSCG00000017723	gene:ENSSSCG00000038231
ENSSSCG00000007727		gene:ENSSSCG00000031708	gene:ENSSSCG00000039419
ENSSSCG00000027550		gene:ENSSSCG00000034754	gene:ENSSSCG00000002142
ENSSSCG00000009396		gene:ENSSSCG00000020705	gene:ENSSSCG00000013303
ENSSSCG00000009395		gene:ENSSSCG00000007007	gene:ENSSSCG00000037358
ENSSSCG00000009391		gene:ENSSSCG00000001952	gene:ENSSSCG00000014985
ENSSSCG00000016709		gene:ENSSSCG00000017705	gene:ENSSSCG00000010438
ENSSSCG00000029347		gene:ENSSSCG00000037358	gene:ENSSSCG00000012828
ENSSSCG00000022075		gene:ENSSSCG00000004154	gene:ENSSSCG00000035037
ENSSSCG00000028887		gene:ENSSSCG00000004572	gene:ENSSSCG00000005437
ENSSSCG00000025883		gene:ENSSSCG00000005472	gene:ENSSSCG00000010580
ENSSSCG00000029531		gene:ENSSSCG00000004755	gene:ENSSSCG00000001509
ENSSSCG00000026552		gene:ENSSSCG00000038148	gene:ENSSSCG00000031708
ENSSSCG00000009930		gene:ENSSSCG00000003839	gene:ENSSSCG00000021206
ENSSSCG00000012965		gene:ENSSSCG00000039442	gene:ENSSSCG00000003718
ENSSSCG00000012967		gene:ENSSSCG00000013890	gene:ENSSSCG00000013351
ENSSSCG00000005724		gene:ENSSSCG00000013303	gene:ENSSSCG00000027660
ENSSSCG00000001912		gene:ENSSSCG00000022849	gene:ENSSSCG00000001703
ENSSSCG00000001913		gene:ENSSSCG00000003669	gene:ENSSSCG00000040446
ENSSSCG00000003438		gene:ENSSSCG00000033479	gene:ENSSSCG00000034989
ENSSSCG00000002003		gene:ENSSSCG00000037815	gene:ENSSSCG00000024759
ENSSSCG00000024207		gene:ENSSSCG00000036322	gene:ENSSSCG00000002001
ENSSSCG00000014177		gene:ENSSSCG00000023852	gene:ENSSSCG00000009959
ENSSSCG00000008593		gene:ENSSSCG00000011570	gene:ENSSSCG00000001952
ENSSSCG00000011913		gene:ENSSSCG00000013885	gene:ENSSSCG00000009042
ENSSSCG00000011239		gene:ENSSSCG00000004195	gene:ENSSSCG00000003729
ENSSSCG00000010539		gene:ENSSSCG00000005992	gene:ENSSSCG00000030548
ENSSSCG00000014114		gene:ENSSSCG00000034107	gene:ENSSSCG00000030153
ENSSSCG00000008557		gene:ENSSSCG00000009434	gene:ENSSSCG00000036790
ENSSSCG00000008562		gene:ENSSSCG00000009630	gene:ENSSSCG00000032475
ENSSSCG00000001463		gene:ENSSSCG00000013940	gene:ENSSSCG00000041918
ENSSSCG00000025593		gene:ENSSSCG00000030300	gene:ENSSSCG00000006923
ENSSSCG00000028872		gene:ENSSSCG00000036363	gene:ENSSSCG00000037583
ENSSSCG00000025173		gene:ENSSSCG00000004179	gene:ENSSSCG00000041820
ENSSSCG00000006651		gene:ENSSSCG00000009665	gene:ENSSSCG00000035420
ENSSSCG00000024125		gene:ENSSSCG00000022089	gene:ENSSSCG00000039393
ENSSSCG00000008187		gene:ENSSSCG00000006862	gene:ENSSSCG00000000393
ENSSSCG00000022265		gene:ENSSSCG00000045769	gene:ENSSSCG00000024219
ENSSSCG00000020912		gene:ENSSSCG00000047166	gene:ENSSSCG00000040961
ENSSSCG00000006378		gene:ENSSSCG00000010054	gene:ENSSSCG00000034754
ENSSSCG00000024756		gene:ENSSSCG00000035037	gene:ENSSSCG00000022101
ENSSSCG00000013086		gene:ENSSSCG00000001931	gene:ENSSSCG00000008162
ENSSSCG00000022820		gene:ENSSSCG00000021515	gene:ENSSSCG00000039224
ENSSSCG00000016140		gene:ENSSSCG00000008157	gene:ENSSSCG00000008388
ENSSSCG00000014838		gene:ENSSSCG00000015487	gene:ENSSSCG00000004464
ENSSSCG00000017160		gene:ENSSSCG00000010922	gene:ENSSSCG00000020701
ENSSSCG00000017158		gene:ENSSSCG00000001867	gene:ENSSSCG00000040617
ENSSSCG00000016853		gene:ENSSSCG00000035077	gene:ENSSSCG00000013418
ENSSSCG00000008786		gene:ENSSSCG00000000475	gene:ENSSSCG00000014997
ENSSSCG00000006949		gene:ENSSSCG00000027855	gene:ENSSSCG00000035216
ENSSSCG00000006947		gene:ENSSSCG00000032613	gene:ENSSSCG00000027340
ENSSSCG00000027073		gene:ENSSSCG00000004125	gene:ENSSSCG00000045833
ENSSSCG00000026715		gene:ENSSSCG00000003135	gene:ENSSSCG00000004420
ENSSSCG00000005386		gene:ENSSSCG00000009477	gene:ENSSSCG00000007993
ENSSSCG00000015390		gene:ENSSSCG00000027726	gene:ENSSSCG00000004917
ENSSSCG00000000769		gene:ENSSSCG00000013387	gene:ENSSSCG00000005277
ENSSSCG00000000773		gene:ENSSSCG00000040317	gene:ENSSSCG00000035078
ENSSSCG00000000774		gene:ENSSSCG00000015644	gene:ENSSSCG00000031380
ENSSSCG00000016637		gene:ENSSSCG00000026602	gene:ENSSSCG00000008124
ENSSSCG00000023400		gene:ENSSSCG00000006590	gene:ENSSSCG00000035634
ENSSSCG00000014672		gene:ENSSSCG00000009083	gene:ENSSSCG00000012893
ENSSSCG00000021019		gene:ENSSSCG00000012027	gene:ENSSSCG00000004172
ENSSSCG00000017420		gene:ENSSSCG00000011951	gene:ENSSSCG00000034347
ENSSSCG00000017416		gene:ENSSSCG00000010478	gene:ENSSSCG00000037132
ENSSSCG00000021223		gene:ENSSSCG00000013655	gene:ENSSSCG00000032408
ENSSSCG00000016009		gene:ENSSSCG00000051352	gene:ENSSSCG00000016261
ENSSSCG00000010211		gene:ENSSSCG00000013551	gene:ENSSSCG00000015897
ENSSSCG00000003755		gene:ENSSSCG00000027529	gene:ENSSSCG00000036213
ENSSSCG00000008339		gene:ENSSSCG00000004425	gene:ENSSSCG00000009029
ENSSSCG00000004480		gene:ENSSSCG00000025134	gene:ENSSSCG00000025240
ENSSSCG00000004487		gene:ENSSSCG00000049851	gene:ENSSSCG00000015322
ENSSSCG00000006781		gene:ENSSSCG00000047757	gene:ENSSSCG00000006512
ENSSSCG00000006776		gene:ENSSSCG00000026454	gene:ENSSSCG00000011393
ENSSSCG00000006777		gene:ENSSSCG00000029296	gene:ENSSSCG00000044574
ENSSSCG00000024692		gene:ENSSSCG00000002383	gene:ENSSSCG00000001985
ENSSSCG00000007508		gene:ENSSSCG00000006335	gene:ENSSSCG00000030424
ENSSSCG00000015850		gene:ENSSSCG00000004917	gene:ENSSSCG00000005524
ENSSSCG00000023868		gene:ENSSSCG00000035971	gene:ENSSSCG00000012173
ENSSSCG00000027544		gene:ENSSSCG00000002135	gene:ENSSSCG00000004830
ENSSSCG00000012771		gene:ENSSSCG00000023684	gene:ENSSSCG00000015579
ENSSSCG00000014179		gene:ENSSSCG00000047017	gene:ENSSSCG00000051067
ENSSSCG00000014184		gene:ENSSSCG00000027820	gene:ENSSSCG00000025856
ENSSSCG00000024172		gene:ENSSSCG00000051135	gene:ENSSSCG00000012258
ENSSSCG00000005003		gene:ENSSSCG00000014214	gene:ENSSSCG00000038912
ENSSSCG00000009682		gene:ENSSSCG00000024954	gene:ENSSSCG00000023320
ENSSSCG00000009680		gene:ENSSSCG00000029249	gene:ENSSSCG00000009011
ENSSSCG00000001394		gene:ENSSSCG00000036113	gene:ENSSSCG00000012027
ENSSSCG00000003526		gene:ENSSSCG00000015770	gene:ENSSSCG00000022092
ENSSSCG00000024793		gene:ENSSSCG00000016626	gene:ENSSSCG00000014565
ENSSSCG00000029691		gene:ENSSSCG00000003805	gene:ENSSSCG00000005981
ENSSSCG00000006048		gene:ENSSSCG00000017991	gene:ENSSSCG00000017522
ENSSSCG00000023362		gene:ENSSSCG00000051023	gene:ENSSSCG00000026454
ENSSSCG00000006378		gene:ENSSSCG00000008388	gene:ENSSSCG00000011876
ENSSSCG00000006923		gene:ENSSSCG00000047073	gene:ENSSSCG00000015770
ENSSSCG00000024973		gene:ENSSSCG00000011133	gene:ENSSSCG00000039950
ENSSSCG00000006924		gene:ENSSSCG00000017384	gene:ENSSSCG00000006196
ENSSSCG00000030589		gene:ENSSSCG00000045833	gene:ENSSSCG00000004572
ENSSSCG00000017108		gene:ENSSSCG00000020970	gene:ENSSSCG00000009633
ENSSSCG00000017087		gene:ENSSSCG00000008771	gene:ENSSSCG00000033786
ENSSSCG00000007830		gene:ENSSSCG00000035859	gene:ENSSSCG00000002716
ENSSSCG00000016113		gene:ENSSSCG00000034167	gene:ENSSSCG00000009431
ENSSSCG00000011853		gene:ENSSSCG00000011727	gene:ENSSSCG00000022912
ENSSSCG00000011856		gene:ENSSSCG00000027477	gene:ENSSSCG00000028304
ENSSSCG00000013368		gene:ENSSSCG00000022741	gene:ENSSSCG00000034087
ENSSSCG00000008443		gene:ENSSSCG00000010580	gene:ENSSSCG00000017402
ENSSSCG00000027551		gene:ENSSSCG00000039419	gene:ENSSSCG00000038397
ENSSSCG00000027836		gene:ENSSSCG00000024439	gene:ENSSSCG00000028552
ENSSSCG00000010454		gene:ENSSSCG00000004918	gene:ENSSSCG00000026951
ENSSSCG00000014058		gene:ENSSSCG00000039224	gene:ENSSSCG00000045508
ENSSSCG00000008292		gene:ENSSSCG00000013297	gene:ENSSSCG00000036556
ENSSSCG00000022547		gene:ENSSSCG00000039120	gene:ENSSSCG00000032473
ENSSSCG00000008736		gene:ENSSSCG00000004065	gene:ENSSSCG00000041467
ENSSSCG00000001528		gene:ENSSSCG00000031970	gene:ENSSSCG00000008496
ENSSSCG00000001527		gene:ENSSSCG00000044843	gene:ENSSSCG00000011951
ENSSSCG00000001532		gene:ENSSSCG00000027607	gene:ENSSSCG00000003197
ENSSSCG00000024867		gene:ENSSSCG00000035403	gene:ENSSSCG00000016140
ENSSSCG00000008003		gene:ENSSSCG00000024596	gene:ENSSSCG00000013296
ENSSSCG00000005425		gene:ENSSSCG00000012076	gene:ENSSSCG00000026383
ENSSSCG00000015114		gene:ENSSSCG00000004830	gene:ENSSSCG00000004755
ENSSSCG00000016809		gene:ENSSSCG00000009011	gene:ENSSSCG00000029030
ENSSSCG00000017882		gene:ENSSSCG00000024591	gene:ENSSSCG00000031337
ENSSSCG00000017877		gene:ENSSSCG00000007722	gene:ENSSSCG00000025206
ENSSSCG00000023822		gene:ENSSSCG00000023320	gene:ENSSSCG00000028571
ENSSSCG00000011408		gene:ENSSSCG00000035078	gene:ENSSSCG00000007901
ENSSSCG00000010686		gene:ENSSSCG00000009664	gene:ENSSSCG00000014156
ENSSSCG00000003738		gene:ENSSSCG00000023229	gene:ENSSSCG00000013655
ENSSSCG00000014426		gene:ENSSSCG00000015476	gene:ENSSSCG00000024823
ENSSSCG00000008877		gene:ENSSSCG00000048680	gene:ENSSSCG00000016851
ENSSSCG00000003192		gene:ENSSSCG00000004573	gene:ENSSSCG00000021815
ENSSSCG00000026414		gene:ENSSSCG00000008162	gene:ENSSSCG00000039751
ENSSSCG00000000148		gene:ENSSSCG00000016338	gene:ENSSSCG00000035051
ENSSSCG00000000150		gene:ENSSSCG00000032715	gene:ENSSSCG00000023362
ENSSSCG00000029737		gene:ENSSSCG00000033844	gene:ENSSSCG00000010186
ENSSSCG00000028771		gene:ENSSSCG00000032221	gene:ENSSSCG00000011570
ENSSSCG00000008647		gene:ENSSSCG00000032622	gene:ENSSSCG00000005472
ENSSSCG00000024974		gene:ENSSSCG00000017411	gene:ENSSSCG00000035403
ENSSSCG00000023690		gene:ENSSSCG00000026940	gene:ENSSSCG00000035077
ENSSSCG00000013021		gene:ENSSSCG00000022092	gene:ENSSSCG00000004897
ENSSSCG00000013023		gene:ENSSSCG00000037449	gene:ENSSSCG00000009542
ENSSSCG00000007984		gene:ENSSSCG00000003744	gene:ENSSSCG00000027331
ENSSSCG00000009759		gene:ENSSSCG00000037910	gene:ENSSSCG00000016255
ENSSSCG00000004110		gene:ENSSSCG00000009975	gene:ENSSSCG00000007808
ENSSSCG00000025782		gene:ENSSSCG00000032320	gene:ENSSSCG00000001463
ENSSSCG00000006851		gene:ENSSSCG00000011874	gene:ENSSSCG00000004154
ENSSSCG00000002557		gene:ENSSSCG00000051187	gene:ENSSSCG00000009396
ENSSSCG00000021651		gene:ENSSSCG00000009482	gene:ENSSSCG00000014277
ENSSSCG00000027573		gene:ENSSSCG00000021569	gene:ENSSSCG00000021515
ENSSSCG00000011876		gene:ENSSSCG00000013735	gene:ENSSSCG00000022780
ENSSSCG00000029430		gene:ENSSSCG00000011218	gene:ENSSSCG00000004369
ENSSSCG00000029301		gene:ENSSSCG00000048562	gene:ENSSSCG00000027477
ENSSSCG00000027450		gene:ENSSSCG00000039761	gene:ENSSSCG00000033750
ENSSSCG00000026550		gene:ENSSSCG00000007719	gene:ENSSSCG00000009348
ENSSSCG00000002828		gene:ENSSSCG00000031321	gene:ENSSSCG00000011133
ENSSSCG00000023903		gene:ENSSSCG00000015411	gene:ENSSSCG00000003655
ENSSSCG00000009224		gene:ENSSSCG00000038879	gene:ENSSSCG00000014431
ENSSSCG00000024115		gene:ENSSSCG00000009029	gene:ENSSSCG00000027529
ENSSSCG00000015720		gene:ENSSSCG00000028552	gene:ENSSSCG00000033787
ENSSSCG00000012241		gene:ENSSSCG00000016900	gene:ENSSSCG00000040904
ENSSSCG00000010608		gene:ENSSSCG00000008691	gene:ENSSSCG00000032221
ENSSSCG00000010604		gene:ENSSSCG00000035650	gene:ENSSSCG00000010478
ENSSSCG00000012124		gene:ENSSSCG00000015649	gene:ENSSSCG00000023229
ENSSSCG00000024132		gene:ENSSSCG00000017199	gene:ENSSSCG00000008772
ENSSSCG00000007962		gene:ENSSSCG00000025588	gene:ENSSSCG00000000457
ENSSSCG00000007248		gene:ENSSSCG00000030957	gene:ENSSSCG00000006418
ENSSSCG00000006492		gene:ENSSSCG00000031616	gene:ENSSSCG00000000475
ENSSSCG00000006495		gene:ENSSSCG00000008772	gene:ENSSSCG00000006066
ENSSSCG00000006499		gene:ENSSSCG00000015563	gene:ENSSSCG00000001506
ENSSSCG00000028571		gene:ENSSSCG00000026041	gene:ENSSSCG00000037815
ENSSSCG00000022860		gene:ENSSSCG00000008820	gene:ENSSSCG00000005992
ENSSSCG00000000426		gene:ENSSSCG00000034207	gene:ENSSSCG00000050858
ENSSSCG00000000433		gene:ENSSSCG00000007817	gene:ENSSSCG00000014171
ENSSSCG00000027219		gene:ENSSSCG00000012006	gene:ENSSSCG00000001689
ENSSSCG00000020769		gene:ENSSSCG00000020906	gene:ENSSSCG00000029763
ENSSSCG00000026539		gene:ENSSSCG00000044627	gene:ENSSSCG00000016925
ENSSSCG00000015488		gene:ENSSSCG00000015014	gene:ENSSSCG00000015014
ENSSSCG00000030262		gene:ENSSSCG00000009633	gene:ENSSSCG00000001457
ENSSSCG00000025810		gene:ENSSSCG00000030165	gene:ENSSSCG00000003839
ENSSSCG00000014672		gene:ENSSSCG00000035612	gene:ENSSSCG00000037536
ENSSSCG00000014670		gene:ENSSSCG00000040904	gene:ENSSSCG00000015525
ENSSSCG00000001402		gene:ENSSSCG00000028304	gene:ENSSSCG00000007508
ENSSSCG00000017003		gene:ENSSSCG00000005186	gene:ENSSSCG00000009477
ENSSSCG00000017006		gene:ENSSSCG00000007772	gene:ENSSSCG00000027806
ENSSSCG00000026305		gene:ENSSSCG00000022925	gene:ENSSSCG00000023379
ENSSSCG00000016411		gene:ENSSSCG00000022031	gene:ENSSSCG00000008953
ENSSSCG00000015273		gene:ENSSSCG00000036556	gene:ENSSSCG00000016243
ENSSSCG00000003042		gene:ENSSSCG00000022780	gene:ENSSSCG00000004195
ENSSSCG00000010835		gene:ENSSSCG00000002716	gene:ENSSSCG00000013298
ENSSSCG00000001004		gene:ENSSSCG00000002252	gene:ENSSSCG00000031342
ENSSSCG00000000863		gene:ENSSSCG00000011672	gene:ENSSSCG00000040673
ENSSSCG00000005900		gene:ENSSSCG00000014277	gene:ENSSSCG00000039080
ENSSSCG00000002282		gene:ENSSSCG00000023972	gene:ENSSSCG00000020906
ENSSSCG00000002287		gene:ENSSSCG00000022246	gene:ENSSSCG00000010454
ENSSSCG00000021383		gene:ENSSSCG00000014156	gene:ENSSSCG00000003137
ENSSSCG00000003275		gene:ENSSSCG00000030153	gene:ENSSSCG00000009129
ENSSSCG00000007033		gene:ENSSSCG00000007874	gene:ENSSSCG00000017991
ENSSSCG00000023241		gene:ENSSSCG00000001703	gene:ENSSSCG00000001398
ENSSSCG00000011282		gene:ENSSSCG00000001076	gene:ENSSSCG00000005186
ENSSSCG00000026113		gene:ENSSSCG00000010683	gene:ENSSSCG00000026602
ENSSSCG00000016593		gene:ENSSSCG00000005087	gene:ENSSSCG00000012479
ENSSSCG00000024359		gene:ENSSSCG00000042788	gene:ENSSSCG00000015299
ENSSSCG00000027139		gene:ENSSSCG00000005498	gene:ENSSSCG00000017254
ENSSSCG00000024812		gene:ENSSSCG00000005981	gene:ENSSSCG00000030681
ENSSSCG00000029573		gene:ENSSSCG00000040181	gene:ENSSSCG00000007030
ENSSSCG00000013753		gene:ENSSSCG00000003729	gene:ENSSSCG00000015357
ENSSSCG00000013752		gene:ENSSSCG00000009348	gene:ENSSSCG00000032622
ENSSSCG00000011686		gene:ENSSSCG00000011496	gene:ENSSSCG00000004825
ENSSSCG00000009852		gene:ENSSSCG00000031509	gene:ENSSSCG00000032903
ENSSSCG00000017517		gene:ENSSSCG00000034494	gene:ENSSSCG00000027607
ENSSSCG00000017521		gene:ENSSSCG00000013931	gene:ENSSSCG00000036129
ENSSSCG00000030242		gene:ENSSSCG00000017238	gene:ENSSSCG00000024614
ENSSSCG00000022162		gene:ENSSSCG00000023178	gene:ENSSSCG00000026940
ENSSSCG00000010148		gene:ENSSSCG00000001885	gene:ENSSSCG00000046054
ENSSSCG00000030458		gene:ENSSSCG00000008443	gene:ENSSSCG00000004156
ENSSSCG00000005373		gene:ENSSSCG00000011360	gene:ENSSSCG00000007874
ENSSSCG00000005374		gene:ENSSSCG00000030424	gene:ENSSSCG00000016053
ENSSSCG00000005379		gene:ENSSSCG00000013298	gene:ENSSSCG00000011874
ENSSSCG00000027571		gene:ENSSSCG00000024377	gene:ENSSSCG00000031924
ENSSSCG00000026969		gene:ENSSSCG00000015136	gene:ENSSSCG00000006733
ENSSSCG00000007655		gene:ENSSSCG00000005097	gene:ENSSSCG00000011942
ENSSSCG00000027293		gene:ENSSSCG00000015322	gene:ENSSSCG00000034465
ENSSSCG00000022357		gene:ENSSSCG00000010186	gene:ENSSSCG00000009051
ENSSSCG00000030648		gene:ENSSSCG00000011286	gene:ENSSSCG00000005967
ENSSSCG00000007789		gene:ENSSSCG00000039318	gene:ENSSSCG00000049384
ENSSSCG00000003780		gene:ENSSSCG00000030042	gene:ENSSSCG00000036274
ENSSSCG00000012324		gene:ENSSSCG00000011569	gene:ENSSSCG00000001561
ENSSSCG00000004024		gene:ENSSSCG00000025114	gene:ENSSSCG00000024867
ENSSSCG00000003478		gene:ENSSSCG00000026499	gene:ENSSSCG00000013758
ENSSSCG00000004823		gene:ENSSSCG00000017835	gene:ENSSSCG00000032343
ENSSSCG00000004825		gene:ENSSSCG00000003718	gene:ENSSSCG00000015301
ENSSSCG00000008977		gene:ENSSSCG00000025240	gene:ENSSSCG00000032585
ENSSSCG00000008980		gene:ENSSSCG00000007484	gene:ENSSSCG00000032715
ENSSSCG00000021669		gene:ENSSSCG00000032367	gene:ENSSSCG00000011465
ENSSSCG00000030439		gene:ENSSSCG00000002917	gene:ENSSSCG00000024439
ENSSSCG00000008372		gene:ENSSSCG00000003928	gene:ENSSSCG00000035297
ENSSSCG00000021825		gene:ENSSSCG00000016720	gene:ENSSSCG00000008275
ENSSSCG00000022773		gene:ENSSSCG00000006231	gene:ENSSSCG00000039442
ENSSSCG00000011226		gene:ENSSSCG00000017091	gene:ENSSSCG00000005965
ENSSSCG00000015384		gene:ENSSSCG00000025602	gene:ENSSSCG00000012853
ENSSSCG00000015380		gene:ENSSSCG00000011499	gene:ENSSSCG00000001422
ENSSSCG00000017416		gene:ENSSSCG00000036431	gene:ENSSSCG00000006197
ENSSSCG00000009440		gene:ENSSSCG00000007030	gene:ENSSSCG00000033325
ENSSSCG00000011936			gene:ENSSSCG00000020705
ENSSSCG00000011942			gene:ENSSSCG00000040162
ENSSSCG00000012744			gene:ENSSSCG00000002004
ENSSSCG00000013908			gene:ENSSSCG00000009881
ENSSSCG00000010579			gene:ENSSSCG00000013940
ENSSSCG00000001869			gene:ENSSSCG00000006173
ENSSSCG00000001502			gene:ENSSSCG00000017414
ENSSSCG00000024960			gene:ENSSSCG00000035859
ENSSSCG00000024260			gene:ENSSSCG00000038854
ENSSSCG00000030404			gene:ENSSSCG00000051432
ENSSSCG00000022486			gene:ENSSSCG00000032149
ENSSSCG00000023414			gene:ENSSSCG00000007564
ENSSSCG00000021472			gene:ENSSSCG00000010261
ENSSSCG00000023110			gene:ENSSSCG00000017091
ENSSSCG00000012880			gene:ENSSSCG00000022849
ENSSSCG00000027757			gene:ENSSSCG00000018057
ENSSSCG00000027209			gene:ENSSSCG00000016254
ENSSSCG00000000295			gene:ENSSSCG00000017754
ENSSSCG00000000293			gene:ENSSSCG00000031719
ENSSSCG00000000292			gene:ENSSSCG00000004157
ENSSSCG00000027849			gene:ENSSSCG00000004138
ENSSSCG00000001094			gene:ENSSSCG00000010640
ENSSSCG00000005533			gene:ENSSSCG00000004573
ENSSSCG00000008687			gene:ENSSSCG00000011390
ENSSSCG00000003401			gene:ENSSSCG00000001577
ENSSSCG00000025417			gene:ENSSSCG00000021383
ENSSSCG00000027378			gene:ENSSSCG00000006543
ENSSSCG00000028108			gene:ENSSSCG00000006917
ENSSSCG00000023062			gene:ENSSSCG00000014780
ENSSSCG00000023609			gene:ENSSSCG00000005994
ENSSSCG00000017900			gene:ENSSSCG00000030801
ENSSSCG00000017903			gene:ENSSSCG00000015435
ENSSSCG00000008127			gene:ENSSSCG00000002252
ENSSSCG00000008129			gene:ENSSSCG00000031888
ENSSSCG00000008128			gene:ENSSSCG00000006590
ENSSSCG00000009907			gene:ENSSSCG00000008227
ENSSSCG00000014970			gene:ENSSSCG00000026041
ENSSSCG00000014971			gene:ENSSSCG00000027855
ENSSSCG00000010146			gene:ENSSSCG00000049596
ENSSSCG00000003707			gene:ENSSSCG00000012249
ENSSSCG00000016957			gene:ENSSSCG00000046640
ENSSSCG00000002362			gene:ENSSSCG00000002821
ENSSSCG00000003217			gene:ENSSSCG00000003744
ENSSSCG00000012061			gene:ENSSSCG00000030042
ENSSSCG00000012062			gene:ENSSSCG00000021712
ENSSSCG00000028419			gene:ENSSSCG00000029662
ENSSSCG00000000114			gene:ENSSSCG00000005102
ENSSSCG00000022916			gene:ENSSSCG00000034880
ENSSSCG00000016782			gene:ENSSSCG00000032561
ENSSSCG00000015801			gene:ENSSSCG00000035867
ENSSSCG00000015801			gene:ENSSSCG00000015823
ENSSSCG00000004594			gene:ENSSSCG00000033089
ENSSSCG00000025352			gene:ENSSSCG00000013300
ENSSSCG00000027660			gene:ENSSSCG00000013599
ENSSSCG00000007951			gene:ENSSSCG00000042312
ENSSSCG00000011570			gene:ENSSSCG00000004179
ENSSSCG00000013545			gene:ENSSSCG00000033115
ENSSSCG00000008586			gene:ENSSSCG00000013382
ENSSSCG00000012088			gene:ENSSSCG00000030957
ENSSSCG00000006625			gene:ENSSSCG00000032777
ENSSSCG00000006624			gene:ENSSSCG00000049674
ENSSSCG00000006622			gene:ENSSSCG00000014670
ENSSSCG00000004567			gene:ENSSSCG00000015136
ENSSSCG00000006070			gene:ENSSSCG00000030000
ENSSSCG00000002755			gene:ENSSSCG00000049851
ENSSSCG00000000075			gene:ENSSSCG00000006987
ENSSSCG00000000078			gene:ENSSSCG00000006862
ENSSSCG00000002550			gene:ENSSSCG00000004657
ENSSSCG00000008977			gene:ENSSSCG00000026943
ENSSSCG00000021062			gene:ENSSSCG00000016626
ENSSSCG00000003684			gene:ENSSSCG00000001516
ENSSSCG00000014794			gene:ENSSSCG00000008557
ENSSSCG00000007808			gene:ENSSSCG00000009833
ENSSSCG00000012161			gene:ENSSSCG00000034207
ENSSSCG00000015570			gene:ENSSSCG00000001233
ENSSSCG00000012688			gene:ENSSSCG00000016263
ENSSSCG00000003612			gene:ENSSSCG00000041410
ENSSSCG00000010445			gene:ENSSSCG00000014214
ENSSSCG00000010449			gene:ENSSSCG00000002002
ENSSSCG00000010451			gene:ENSSSCG00000008647
ENSSSCG00000010452			gene:ENSSSCG00000039337
ENSSSCG00000009806			gene:ENSSSCG00000011950
ENSSSCG00000002646			gene:ENSSSCG00000025618
ENSSSCG00000004244			gene:ENSSSCG00000005163
ENSSSCG00000023052			gene:ENSSSCG00000011318
ENSSSCG00000008636			gene:ENSSSCG00000002841
ENSSSCG00000021359			gene:ENSSSCG00000037449
ENSSSCG00000028278			gene:ENSSSCG00000036354
ENSSSCG00000010638			gene:ENSSSCG00000015649
ENSSSCG00000017231			gene:ENSSSCG00000009975
ENSSSCG00000017230			gene:ENSSSCG00000004065
ENSSSCG00000009657			gene:ENSSSCG00000005211
ENSSSCG00000016452			gene:ENSSSCG00000013931
ENSSSCG00000016449			gene:ENSSSCG00000031509
ENSSSCG00000008902			gene:ENSSSCG00000009002
ENSSSCG00000008903			gene:ENSSSCG00000016512
ENSSSCG00000008901			gene:ENSSSCG00000017720
ENSSSCG00000024385			gene:ENSSSCG00000005688
ENSSSCG00000007284			gene:ENSSSCG00000022089
ENSSSCG00000007275			gene:ENSSSCG00000007544
ENSSSCG00000007281			gene:ENSSSCG00000032422
ENSSSCG00000003895			gene:ENSSSCG00000039327
ENSSSCG00000026582			gene:ENSSSCG00000001885
ENSSSCG00000023324			gene:ENSSSCG00000011569
ENSSSCG00000029359			gene:ENSSSCG00000024973
ENSSSCG00000009002			gene:ENSSSCG00000007817
ENSSSCG00000023814			gene:ENSSSCG00000009132
ENSSSCG00000023142			gene:ENSSSCG00000003897
ENSSSCG00000030582			gene:ENSSSCG00000034302
ENSSSCG00000026100			gene:ENSSSCG00000035153
ENSSSCG00000008056			gene:ENSSSCG00000009293
ENSSSCG00000005277			gene:ENSSSCG00000013313
ENSSSCG00000011474			gene:ENSSSCG00000011628
ENSSSCG00000016262			gene:ENSSSCG00000025588
ENSSSCG00000016263			gene:ENSSSCG00000032710
ENSSSCG00000009998			gene:ENSSSCG00000013307
ENSSSCG00000013036			gene:ENSSSCG00000009852
ENSSSCG00000013028			gene:ENSSSCG00000027820
ENSSSCG00000013030			gene:ENSSSCG00000004902
ENSSSCG00000013033			gene:ENSSSCG00000022370
ENSSSCG00000010411			gene:ENSSSCG00000016720
ENSSSCG00000014348			gene:ENSSSCG00000017238
ENSSSCG00000014349			gene:ENSSSCG00000028157
ENSSSCG00000008647			gene:ENSSSCG00000036856
ENSSSCG00000008648			gene:ENSSSCG00000008820
ENSSSCG00000002995			gene:ENSSSCG00000000774
ENSSSCG00000011250			gene:ENSSSCG00000016057
ENSSSCG00000000005			gene:ENSSSCG00000008771
ENSSSCG00000000839			gene:ENSSSCG00000037572
ENSSSCG00000000840			gene:ENSSSCG00000034242
ENSSSCG00000021065			gene:ENSSSCG00000034216
ENSSSCG00000005842			gene:ENSSSCG00000016237
ENSSSCG00000005845			gene:ENSSSCG00000025729
ENSSSCG00000030898			gene:ENSSSCG00000000133
ENSSSCG00000006127			gene:ENSSSCG00000007007
ENSSSCG00000016567			gene:ENSSSCG00000023972
ENSSSCG00000016568			gene:ENSSSCG00000037591
ENSSSCG00000027607			gene:ENSSSCG00000020666
ENSSSCG00000025167			gene:ENSSSCG00000042788
ENSSSCG00000026744			gene:ENSSSCG00000008090
ENSSSCG00000022942			gene:ENSSSCG00000000521
ENSSSCG00000030900			gene:ENSSSCG00000015487
ENSSSCG00000017328			gene:ENSSSCG00000001394
ENSSSCG00000027745			gene:ENSSSCG00000033453
ENSSSCG00000024333			gene:ENSSSCG00000026552
ENSSSCG00000017414			gene:ENSSSCG00000030277
ENSSSCG00000016090			gene:ENSSSCG00000001578
ENSSSCG00000011393			gene:ENSSSCG00000027372
ENSSSCG00000021815			gene:ENSSSCG00000004180
ENSSSCG00000012350			gene:ENSSSCG00000009083
ENSSSCG00000000623			gene:ENSSSCG00000017420
ENSSSCG00000003140			gene:ENSSSCG00000017886
ENSSSCG00000003141			gene:ENSSSCG00000033703
ENSSSCG00000005925			gene:ENSSSCG00000013297
ENSSSCG00000005926			gene:ENSSSCG00000012055
ENSSSCG00000000555			gene:ENSSSCG00000051023
ENSSSCG00000007007			gene:ENSSSCG00000005498
ENSSSCG00000016502			gene:ENSSSCG00000017705
ENSSSCG00000007516			gene:ENSSSCG00000001931
ENSSSCG00000001049			gene:ENSSSCG00000010683
ENSSSCG00000001050			gene:ENSSSCG00000017723
ENSSSCG00000029592			gene:ENSSSCG00000039300
ENSSSCG00000025104			gene:ENSSSCG00000024152
ENSSSCG00000016531			gene:ENSSSCG00000017199
ENSSSCG00000016530			gene:ENSSSCG00000018015
ENSSSCG00000024463			gene:ENSSSCG00000004109
ENSSSCG00000011391			gene:ENSSSCG00000022197
ENSSSCG00000004963			gene:ENSSSCG00000014672
ENSSSCG00000013938			gene:ENSSSCG00000012076
ENSSSCG00000014441			gene:ENSSSCG00000009664
ENSSSCG00000028912			gene:ENSSSCG00000037975
ENSSSCG00000024095			gene:ENSSSCG00000009665
ENSSSCG00000021590			gene:ENSSSCG00000027860
ENSSSCG00000012076			gene:ENSSSCG00000008812
ENSSSCG00000026872			gene:ENSSSCG00000012077
ENSSSCG00000002392			gene:ENSSSCG00000013114
ENSSSCG00000028725			gene:ENSSSCG00000034167
ENSSSCG00000028058			gene:ENSSSCG00000006802
ENSSSCG00000029642			gene:ENSSSCG00000001229
ENSSSCG00000022789			gene:ENSSSCG00000014820
ENSSSCG00000010108			gene:ENSSSCG00000003763
ENSSSCG00000007473			gene:ENSSSCG00000034802
ENSSSCG00000026996			gene:ENSSSCG00000026695
ENSSSCG00000013314			gene:ENSSSCG00000040038
ENSSSCG00000003848			gene:ENSSSCG00000011727
ENSSSCG00000010514			gene:ENSSSCG00000032613
ENSSSCG00000010511			gene:ENSSSCG00000001252
ENSSSCG00000010513			gene:ENSSSCG00000021576
ENSSSCG00000014133			gene:ENSSSCG00000049192
ENSSSCG00000026555			gene:ENSSSCG00000006955
ENSSSCG00000002328			gene:ENSSSCG00000039214
ENSSSCG00000002333			gene:ENSSSCG00000027726
ENSSSCG00000002332			gene:ENSSSCG00000023165
ENSSSCG00000023379			gene:ENSSSCG00000010452
ENSSSCG00000030108			gene:ENSSSCG00000038763
ENSSSCG00000028299			gene:ENSSSCG00000015411
ENSSSCG00000006099			gene:ENSSSCG00000025593
ENSSSCG00000020666			gene:ENSSSCG00000042638
ENSSSCG00000022101			gene:ENSSSCG00000009482
ENSSSCG00000017952			gene:ENSSSCG00000005724
ENSSSCG00000026795			gene:ENSSSCG00000001049
ENSSSCG00000007935			gene:ENSSSCG00000025134
ENSSSCG00000010734			gene:ENSSSCG00000001076
ENSSSCG00000014221			gene:ENSSSCG00000015476
ENSSSCG00000026430			gene:ENSSSCG00000003805
ENSSSCG00000011874			gene:ENSSSCG00000041364
ENSSSCG00000013418			gene:ENSSSCG00000031781
ENSSSCG00000013421			gene:ENSSSCG00000022237
ENSSSCG00000000403			gene:ENSSSCG00000022011
ENSSSCG00000000068			gene:ENSSSCG00000005215
ENSSSCG00000024375			gene:ENSSSCG00000008978
ENSSSCG00000022171			gene:ENSSSCG00000006625
ENSSSCG00000005404			gene:ENSSSCG00000001009
ENSSSCG00000005738			gene:ENSSSCG00000027894
ENSSSCG00000028245			gene:ENSSSCG00000006107
ENSSSCG00000023194			gene:ENSSSCG00000013664
ENSSSCG00000006564			gene:ENSSSCG00000026977
ENSSSCG00000025551			gene:ENSSSCG00000000148
ENSSSCG00000005943			gene:ENSSSCG00000032474
ENSSSCG00000025023			gene:ENSSSCG00000040181
ENSSSCG00000015103			gene:ENSSSCG00000010451
ENSSSCG00000013991			gene:ENSSSCG00000010605
ENSSSCG00000011317			gene:ENSSSCG00000033222
ENSSSCG00000027340			gene:ENSSSCG00000035650
ENSSSCG00000016822			gene:ENSSSCG00000048326
ENSSSCG00000004053			gene:ENSSSCG00000036113
ENSSSCG00000004059			gene:ENSSSCG00000047073
ENSSSCG00000014371			gene:ENSSSCG00000013397
ENSSSCG00000014374			gene:ENSSSCG00000048101
ENSSSCG00000002389			gene:ENSSSCG00000029249
ENSSSCG00000002383			gene:ENSSSCG00000022246
ENSSSCG00000008986			gene:ENSSSCG00000017416
ENSSSCG00000008990			gene:ENSSSCG00000001913
ENSSSCG00000000457			gene:ENSSSCG00000011004
ENSSSCG00000015332			gene:ENSSSCG00000008959
ENSSSCG00000005484			gene:ENSSSCG00000005087
ENSSSCG00000016438			gene:ENSSSCG00000012978
ENSSSCG00000015862			gene:ENSSSCG00000006127
ENSSSCG00000025181			gene:ENSSSCG00000031856
ENSSSCG00000006954			gene:ENSSSCG00000009434
ENSSSCG00000013848			gene:ENSSSCG00000033844
ENSSSCG00000011540			gene:ENSSSCG00000040575
ENSSSCG00000010026			gene:ENSSSCG00000024223
ENSSSCG00000010024			gene:ENSSSCG00000031547
ENSSSCG00000013494			gene:ENSSSCG00000002884
ENSSSCG00000006630			gene:ENSSSCG00000023684
ENSSSCG00000014569			gene:ENSSSCG00000045836
ENSSSCG00000014565			gene:ENSSSCG00000030108
ENSSSCG00000003059			gene:ENSSSCG00000009720
ENSSSCG00000027709			gene:ENSSSCG00000024596
ENSSSCG00000028382			gene:ENSSSCG00000012132
ENSSSCG00000023633			gene:ENSSSCG00000035313
ENSSSCG00000012201			gene:ENSSSCG00000024305
ENSSSCG00000025192			gene:ENSSSCG00000009921
ENSSSCG00000027103			gene:ENSSSCG00000010509
ENSSSCG00000027528			gene:ENSSSCG00000008770
ENSSSCG00000014780			gene:ENSSSCG00000017411
ENSSSCG00000014781			gene:ENSSSCG00000016742
ENSSSCG00000017146			gene:ENSSSCG00000008691
ENSSSCG00000017148			gene:ENSSSCG00000000728
ENSSSCG00000015564			gene:ENSSSCG00000025114
ENSSSCG00000015565			gene:ENSSSCG00000040648
ENSSSCG00000015563			gene:ENSSSCG00000048500
ENSSSCG00000013632			gene:ENSSSCG00000025326
ENSSSCG00000023599			gene:ENSSSCG00000003669
ENSSSCG00000021886			gene:ENSSSCG00000001984
ENSSSCG00000009611			gene:ENSSSCG00000015673
ENSSSCG00000006743			gene:ENSSSCG00000009473
ENSSSCG00000006737			gene:ENSSSCG00000024777
ENSSSCG00000006418			gene:ENSSSCG00000027646
ENSSSCG00000002000			gene:ENSSSCG00000020970
ENSSSCG00000021357			gene:ENSSSCG00000022031
ENSSSCG00000006209			gene:ENSSSCG00000038190
ENSSSCG00000022915			gene:ENSSSCG00000002474
ENSSSCG00000029890			gene:ENSSSCG00000016338
ENSSSCG00000012727			gene:ENSSSCG00000038562
ENSSSCG00000021092			gene:ENSSSCG00000030888
ENSSSCG00000005711			gene:ENSSSCG00000040509
ENSSSCG00000028338			gene:ENSSSCG00000032686
ENSSSCG00000005043			gene:ENSSSCG00000008957
ENSSSCG00000014997			gene:ENSSSCG00000036383
ENSSSCG00000029083			gene:ENSSSCG00000030300
ENSSSCG00000007308			gene:ENSSSCG00000010504
ENSSSCG00000028585			gene:ENSSSCG00000008157
ENSSSCG00000024614			gene:ENSSSCG00000016614
ENSSSCG00000003497			gene:ENSSSCG00000027709
ENSSSCG00000024018			gene:ENSSSCG00000016438
ENSSSCG00000021504			gene:ENSSSCG00000017528
ENSSSCG00000015135			gene:ENSSSCG00000006653
ENSSSCG00000028322			gene:ENSSSCG00000006335
ENSSSCG00000021274			gene:ENSSSCG00000017614
ENSSSCG00000027268			gene:ENSSSCG00000025182
ENSSSCG00000013002			gene:ENSSSCG00000015563
ENSSSCG00000012157			gene:ENSSSCG00000025344
ENSSSCG00000009146			gene:ENSSSCG00000007484
ENSSSCG00000014304			gene:ENSSSCG00000010054
ENSSSCG00000014303			gene:ENSSSCG00000030408
ENSSSCG00000022011			gene:ENSSSCG00000011499
ENSSSCG00000002268			gene:ENSSSCG00000032652
ENSSSCG00000007776			gene:ENSSSCG00000023351
ENSSSCG00000023033			gene:ENSSSCG00000022256
ENSSSCG00000013768			gene:ENSSSCG00000028512
ENSSSCG00000017298			gene:ENSSSCG00000001912
ENSSSCG00000017301			gene:ENSSSCG00000023178
ENSSSCG00000017300			gene:ENSSSCG00000008618
ENSSSCG00000022685			gene:ENSSSCG00000004125
ENSSSCG00000008275			gene:ENSSSCG00000015782
ENSSSCG00000012397
ENSSSCG00000001177
ENSSSCG00000004142
ENSSSCG00000004139
ENSSSCG00000004700
ENSSSCG00000027677
ENSSSCG00000007019
ENSSSCG00000003275
ENSSSCG00000029763
ENSSSCG00000028635
ENSSSCG00000027918
ENSSSCG00000006734
ENSSSCG00000027224
ENSSSCG00000030243
ENSSSCG00000028092
ENSSSCG00000004895
ENSSSCG00000004896
ENSSSCG00000004897
ENSSSCG00000010453
ENSSSCG00000023912
ENSSSCG00000029323
ENSSSCG00000015662
ENSSSCG00000022585
ENSSSCG00000003903
ENSSSCG00000020674
ENSSSCG00000012574
ENSSSCG00000012566
ENSSSCG00000031023
ENSSSCG00000023713
ENSSSCG00000004617
ENSSSCG00000004612
ENSSSCG00000010849
ENSSSCG00000003839
ENSSSCG00000028762
ENSSSCG00000004830
ENSSSCG00000000879
ENSSSCG00000029785
ENSSSCG00000007052
ENSSSCG00000006009
ENSSSCG00000023928
ENSSSCG00000029451
ENSSSCG00000020882
ENSSSCG00000027672
ENSSSCG00000021822
ENSSSCG00000023949
ENSSSCG00000006325
ENSSSCG00000006324
ENSSSCG00000026034
ENSSSCG00000010451
ENSSSCG00000024750
ENSSSCG00000024350
ENSSSCG00000016128
ENSSSCG00000004199
ENSSSCG00000016832
ENSSSCG00000009237
ENSSSCG00000003112
ENSSSCG00000001756
ENSSSCG00000022828
ENSSSCG00000005387
ENSSSCG00000016855
ENSSSCG00000017691
ENSSSCG00000030456
ENSSSCG00000022758
ENSSSCG00000030156
ENSSSCG00000021045
ENSSSCG00000024791
ENSSSCG00000028517
ENSSSCG00000013664
ENSSSCG00000026478
ENSSSCG00000015071
ENSSSCG00000017428
ENSSSCG00000011358
ENSSSCG00000011357
ENSSSCG00000027645
ENSSSCG00000012904
ENSSSCG00000004977
ENSSSCG00000026349
ENSSSCG00000013436
ENSSSCG00000008316
ENSSSCG00000008309
ENSSSCG00000008317
ENSSSCG00000001232
ENSSSCG00000025180
ENSSSCG00000013260
ENSSSCG00000008957
ENSSSCG00000008961
ENSSSCG00000002922
ENSSSCG00000021411
ENSSSCG00000030474
ENSSSCG00000021430
ENSSSCG00000006766
ENSSSCG00000025392
ENSSSCG00000015362
ENSSSCG00000012117
ENSSSCG00000021338
ENSSSCG00000024951
ENSSSCG00000014156
ENSSSCG00000011516
ENSSSCG00000011519
ENSSSCG00000005587
ENSSSCG00000022312
ENSSSCG00000020823
ENSSSCG00000006932
ENSSSCG00000006928
ENSSSCG00000006930
ENSSSCG00000028246
ENSSSCG00000006936
ENSSSCG00000014564
ENSSSCG00000011459
ENSSSCG00000027806
ENSSSCG00000023212
ENSSSCG00000017114
ENSSSCG00000009309
ENSSSCG00000009303
ENSSSCG00000013400
ENSSSCG00000015519
ENSSSCG00000011065
ENSSSCG00000025425
ENSSSCG00000028124
ENSSSCG00000010469
ENSSSCG00000014043
ENSSSCG00000002703
ENSSSCG00000006392
ENSSSCG00000017723
ENSSSCG00000023760
ENSSSCG00000030309
ENSSSCG00000006276
ENSSSCG00000023243
ENSSSCG00000026362
ENSSSCG00000015793
ENSSSCG00000011278
ENSSSCG00000022297
ENSSSCG00000012979
ENSSSCG00000014951
ENSSSCG00000009356
ENSSSCG00000009357
ENSSSCG00000008882
ENSSSCG00000013181
ENSSSCG00000003201
ENSSSCG00000003197
ENSSSCG00000025089
ENSSSCG00000022360
ENSSSCG00000000139
ENSSSCG00000000135
ENSSSCG00000028736
ENSSSCG00000017561
ENSSSCG00000017555
ENSSSCG00000025889
ENSSSCG00000004154
ENSSSCG00000021324
ENSSSCG00000015820
ENSSSCG00000030801
ENSSSCG00000013891
ENSSSCG00000008004
ENSSSCG00000010128
ENSSSCG00000004570
ENSSSCG00000012618
ENSSSCG00000001422
ENSSSCG00000001421
ENSSSCG00000029830
ENSSSCG00000002774
ENSSSCG00000006862
ENSSSCG00000011877
ENSSSCG00000000921
ENSSSCG00000012328
ENSSSCG00000023785
ENSSSCG00000017754
ENSSSCG00000021361
ENSSSCG00000023336
ENSSSCG00000023150
ENSSSCG00000015594
ENSSSCG00000013597
ENSSSCG00000013596
ENSSSCG00000017272
ENSSSCG00000011624
ENSSSCG00000011628
ENSSSCG00000011631
ENSSSCG00000006734
ENSSSCG00000012035
ENSSSCG00000002021
ENSSSCG00000026264
ENSSSCG00000010952
ENSSSCG00000024268
ENSSSCG00000030535
ENSSSCG00000010437
ENSSSCG00000012077
ENSSSCG00000027710
ENSSSCG00000024161
ENSSSCG00000009636
ENSSSCG00000017721
ENSSSCG00000021023
ENSSSCG00000012000
ENSSSCG00000012006
ENSSSCG00000024257
ENSSSCG00000027982
ENSSSCG00000029539
ENSSSCG00000001341
ENSSSCG00000000436
ENSSSCG00000030508
ENSSSCG00000024707
ENSSSCG00000025611
ENSSSCG00000022734
ENSSSCG00000015480
ENSSSCG00000022843
ENSSSCG00000010146
ENSSSCG00000008572
ENSSSCG00000011493
ENSSSCG00000010042
ENSSSCG00000004870
ENSSSCG00000009123
ENSSSCG00000010806
ENSSSCG00000010808
ENSSSCG00000026568
ENSSSCG00000001659
ENSSSCG00000023593
ENSSSCG00000002311
ENSSSCG00000026955
ENSSSCG00000003261
ENSSSCG00000003268
ENSSSCG00000017666
ENSSSCG00000030388
ENSSSCG00000010756
ENSSSCG00000030655
ENSSSCG00000025560
ENSSSCG00000027971
ENSSSCG00000010878
ENSSSCG00000013756
ENSSSCG00000016243
ENSSSCG00000013124
ENSSSCG00000016100
ENSSSCG00000017492
ENSSSCG00000028337
ENSSSCG00000012530
ENSSSCG00000000563
ENSSSCG00000001750
ENSSSCG00000025851
ENSSSCG00000022771
ENSSSCG00000007642
ENSSSCG00000007646
ENSSSCG00000023178
ENSSSCG00000026324
ENSSSCG00000012118
ENSSSCG00000025747
ENSSSCG00000007606
ENSSSCG00000021399
ENSSSCG00000011363
ENSSSCG00000011364
ENSSSCG00000008478
ENSSSCG00000001880
ENSSSCG00000001882
ENSSSCG00000027812
ENSSSCG00000000184
ENSSSCG00000015617
ENSSSCG00000015621
ENSSSCG00000015393
ENSSSCG00000029732
ENSSSCG00000011950
ENSSSCG00000011952
ENSSSCG00000001494
ENSSSCG00000021753
ENSSSCG00000022729
ENSSSCG00000021446
ENSSSCG00000023878
ENSSSCG00000006335
ENSSSCG00000024344
ENSSSCG00000010329
ENSSSCG00000006508
ENSSSCG00000021712
ENSSSCG00000010092
ENSSSCG00000023698
ENSSSCG00000011171
ENSSSCG00000020663
ENSSSCG00000029815
ENSSSCG00000014907
ENSSSCG00000014202
ENSSSCG00000016893
ENSSSCG00000007324
ENSSSCG00000007327
ENSSSCG00000008820
ENSSSCG00000013408
ENSSSCG00000027665
ENSSSCG00000027564
ENSSSCG00000011120
ENSSSCG00000000288
ENSSSCG00000005423
ENSSSCG00000026710
ENSSSCG00000025910
ENSSSCG00000008697
ENSSSCG00000006678
ENSSSCG00000020817
ENSSSCG00000022402
ENSSSCG00000015973
ENSSSCG00000011946
ENSSSCG00000015074
ENSSSCG00000015080
ENSSSCG00000017914
ENSSSCG00000016053
ENSSSCG00000016050
ENSSSCG00000024133
ENSSSCG00000012262
ENSSSCG00000009364
ENSSSCG00000014387
ENSSSCG00000002372
ENSSSCG00000001951
ENSSSCG00000003229
ENSSSCG00000012055
ENSSSCG00000023610
ENSSSCG00000027806
ENSSSCG00000007531
ENSSSCG00000030024
ENSSSCG00000021575
ENSSSCG00000020798
ENSSSCG00000005343
ENSSSCG00000011560
ENSSSCG00000007943
ENSSSCG00000009720
ENSSSCG00000029362
ENSSSCG00000003559
ENSSSCG00000014627
ENSSSCG00000004592
ENSSSCG00000000675
ENSSSCG00000002138
ENSSSCG00000002752
ENSSSCG00000002749
ENSSSCG00000000086
ENSSSCG00000002529
ENSSSCG00000007794
ENSSSCG00000007797
ENSSSCG00000006979
ENSSSCG00000017131
ENSSSCG00000017124
ENSSSCG00000009815
ENSSSCG00000012852
ENSSSCG00000012853
ENSSSCG00000005465
ENSSSCG00000001198
ENSSSCG00000001561
ENSSSCG00000004087
ENSSSCG00000029773
ENSSSCG00000006227
ENSSSCG00000025286
ENSSSCG00000025881
ENSSSCG00000026798
ENSSSCG00000020790
ENSSSCG00000012258
ENSSSCG00000011393
ENSSSCG00000020710
ENSSSCG00000015324
ENSSSCG00000008192
ENSSSCG00000003158
ENSSSCG00000011972
ENSSSCG00000026635
ENSSSCG00000026922
ENSSSCG00000006535
ENSSSCG00000006536
ENSSSCG00000009676
ENSSSCG00000026973
ENSSSCG00000022234
ENSSSCG00000028201
ENSSSCG00000002792
ENSSSCG00000025849
ENSSSCG00000005266
ENSSSCG00000013061
ENSSSCG00000008012
ENSSSCG00000008015
ENSSSCG00000009469
ENSSSCG00000009473
ENSSSCG00000004328
ENSSSCG00000004329
ENSSSCG00000003005
ENSSSCG00000010795
ENSSSCG00000010798
ENSSSCG00000022996
ENSSSCG00000011833
ENSSSCG00000014171
ENSSSCG00000029042
ENSSSCG00000013569
ENSSSCG00000013573
ENSSSCG00000023080
ENSSSCG00000028430
ENSSSCG00000016855
ENSSSCG00000010924
ENSSSCG00000004657
ENSSSCG00000026877
ENSSSCG00000021777
ENSSSCG00000022194
ENSSSCG00000029102
ENSSSCG00000017479
ENSSSCG00000010259
ENSSSCG00000010258
ENSSSCG00000012411
ENSSSCG00000002471
ENSSSCG00000002051
ENSSSCG00000005951
ENSSSCG00000001774
ENSSSCG00000001773
ENSSSCG00000007000
ENSSSCG00000001064
ENSSSCG00000016887
ENSSSCG00000015246
ENSSSCG00000017202
ENSSSCG00000017201
ENSSSCG00000009592
ENSSSCG00000016520
ENSSSCG00000027799
ENSSSCG00000024845
ENSSSCG00000030633
ENSSSCG00000027682
ENSSSCG00000013930
ENSSSCG00000004952
ENSSSCG00000002451
ENSSSCG00000005715
ENSSSCG00000005711
ENSSSCG00000003993
ENSSSCG00000030023
ENSSSCG00000000396
ENSSSCG00000025233
ENSSSCG00000027269
ENSSSCG00000026454
ENSSSCG00000021766
ENSSSCG00000024222
ENSSSCG00000015645
ENSSSCG00000015652
ENSSSCG00000028986
ENSSSCG00000028040
ENSSSCG00000007457
ENSSSCG00000009408
ENSSSCG00000016374
ENSSSCG00000010876
ENSSSCG00000010998
ENSSSCG00000010540
ENSSSCG00000008545
ENSSSCG00000008547
ENSSSCG00000020893
ENSSSCG00000024509
ENSSSCG00000024393
ENSSSCG00000028367
ENSSSCG00000022493
ENSSSCG00000003592
ENSSSCG00000006659
ENSSSCG00000020886
ENSSSCG00000013564
ENSSSCG00000022408
ENSSSCG00000029597
ENSSSCG00000023345
ENSSSCG00000022204
ENSSSCG00000011074
ENSSSCG00000016147
ENSSSCG00000014835
ENSSSCG00000014883
ENSSSCG00000014880
ENSSSCG00000014207
ENSSSCG00000008796
ENSSSCG00000003137
ENSSSCG00000024002
ENSSSCG00000023825
ENSSSCG00000000759
ENSSSCG00000028875
ENSSSCG00000023304
ENSSSCG00000030302
ENSSSCG00000025724
ENSSSCG00000010451
ENSSSCG00000028060
ENSSSCG00000026633
ENSSSCG00000028069
ENSSSCG00000022880
ENSSSCG00000023329
ENSSSCG00000026939
ENSSSCG00000013643
ENSSSCG00000021567
ENSSSCG00000028711
ENSSSCG00000023807
ENSSSCG00000014000
ENSSSCG00000027428
ENSSSCG00000016002
ENSSSCG00000004064
ENSSSCG00000009019
ENSSSCG00000026990
ENSSSCG00000004493
ENSSSCG00000006788
ENSSSCG00000027107
ENSSSCG00000026894
ENSSSCG00000016650
ENSSSCG00000015341
ENSSSCG00000010791
ENSSSCG00000007524
ENSSSCG00000011393
ENSSSCG00000023095
ENSSSCG00000014172
ENSSSCG00000010039
ENSSSCG00000004989
ENSSSCG00000013510
ENSSSCG00000020763
ENSSSCG00000003513
ENSSSCG00000006588
ENSSSCG00000006590
ENSSSCG00000006589
ENSSSCG00000026007
ENSSSCG00000000278
ENSSSCG00000000274
ENSSSCG00000002719
ENSSSCG00000006382
ENSSSCG00000006381
ENSSSCG00000020906
ENSSSCG00000027790
ENSSSCG00000022733
ENSSSCG00000007355
ENSSSCG00000009542
ENSSSCG00000009544
ENSSSCG00000015539
ENSSSCG00000012203
ENSSSCG00000012201
ENSSSCG00000025719
ENSSSCG00000016907
ENSSSCG00000002681
ENSSSCG00000008722
ENSSSCG00000001596
ENSSSCG00000003367
ENSSSCG00000030658
ENSSSCG00000022895
ENSSSCG00000024157
ENSSSCG00000026940
ENSSSCG00000015487
ENSSSCG00000011254
ENSSSCG00000017867
ENSSSCG00000015009
ENSSSCG00000016495
ENSSSCG00000008867
ENSSSCG00000027351
ENSSSCG00000005667
ENSSSCG00000021581
ENSSSCG00000016742
ENSSSCG00000006733
ENSSSCG00000025579
ENSSSCG00000027404
ENSSSCG00000010749
ENSSSCG00000027806
ENSSSCG00000013873
ENSSSCG00000024221
ENSSSCG00000005313
ENSSSCG00000005312
ENSSSCG00000005065
ENSSSCG00000009956
ENSSSCG00000003670
ENSSSCG00000009140
ENSSSCG00000009072
ENSSSCG00000030908
ENSSSCG00000001835
ENSSSCG00000005760
ENSSSCG00000000685
ENSSSCG00000002799
ENSSSCG00000002790
ENSSSCG00000002795
ENSSSCG00000022397
ENSSSCG00000006919
ENSSSCG00000022272
ENSSSCG00000007768
ENSSSCG00000007764
ENSSSCG00000017774
ENSSSCG00000017768
ENSSSCG00000013622
ENSSSCG00000021386
ENSSSCG00000024219
ENSSSCG00000017291
ENSSSCG00000017325
ENSSSCG00000009761
ENSSSCG00000012817
ENSSSCG00000008236
ENSSSCG00000006678
ENSSSCG00000002516
ENSSSCG00000004125
ENSSSCG00000002006
ENSSSCG00000002004
ENSSSCG00000002002
ENSSSCG00000005965
ENSSSCG00000006289
ENSSSCG00000026753
ENSSSCG00000020985
ENSSSCG00000022080
ENSSSCG00000012160
ENSSSCG00000030408
ENSSSCG00000001468
ENSSSCG00000003395
ENSSSCG00000015735
ENSSSCG00000022396
ENSSSCG00000010301
ENSSSCG00000007748
ENSSSCG00000006578
ENSSSCG00000026967
ENSSSCG00000026482
ENSSSCG00000007239
ENSSSCG00000008399
ENSSSCG00000004177
ENSSSCG00000029414
ENSSSCG00000000423
ENSSSCG00000015673
ENSSSCG00000015671
ENSSSCG00000010067
ENSSSCG00000007551
ENSSSCG00000007435
ENSSSCG00000011712
ENSSSCG00000009211
ENSSSCG00000013276
ENSSSCG00000013281
ENSSSCG00000004602
ENSSSCG00000004603
ENSSSCG00000010831
ENSSSCG00000022599
ENSSSCG00000003030
ENSSSCG00000001453
ENSSSCG00000002298
ENSSSCG00000026806
ENSSSCG00000023302
ENSSSCG00000026336
ENSSSCG00000024498
ENSSSCG00000013147
ENSSSCG00000010774
ENSSSCG00000016119
ENSSSCG00000012893
ENSSSCG00000012890
ENSSSCG00000017514
ENSSSCG00000016842
ENSSSCG00000009240
ENSSSCG00000014258
ENSSSCG00000014257
ENSSSCG00000002449
ENSSSCG00000003109
ENSSSCG00000003107
ENSSSCG00000016396
ENSSSCG00000005364
ENSSSCG00000001011
ENSSSCG00000024995
ENSSSCG00000005773
ENSSSCG00000017698
ENSSSCG00000017700
ENSSSCG00000001341
ENSSSCG00000016656
ENSSSCG00000023044
ENSSSCG00000011351
ENSSSCG00000027372
ENSSSCG00000012912
ENSSSCG00000012916
ENSSSCG00000001233
ENSSSCG00000003491
ENSSSCG00000003489
ENSSSCG00000003488
ENSSSCG00000026182
ENSSSCG00000008952
ENSSSCG00000023512
ENSSSCG00000006161
ENSSSCG00000006163
ENSSSCG00000028829
ENSSSCG00000028523
ENSSSCG00000001810
ENSSSCG00000007495
ENSSSCG00000009462
ENSSSCG00000012396
ENSSSCG00000014167
ENSSSCG00000013456
ENSSSCG00000025298
ENSSSCG00000005617
ENSSSCG00000001861
ENSSSCG00000001516
ENSSSCG00000001509
ENSSSCG00000001507
ENSSSCG00000001508
ENSSSCG00000008198
ENSSSCG00000000728
ENSSSCG00000022533
ENSSSCG00000027894
ENSSSCG00000020830
ENSSSCG00000029384
ENSSSCG00000016183
ENSSSCG00000029290
ENSSSCG00000017817
ENSSSCG00000008836
ENSSSCG00000015525
ENSSSCG00000023976
ENSSSCG00000011074
ENSSSCG00000011072
ENSSSCG00000029708
ENSSSCG00000027855
ENSSSCG00000002689
ENSSSCG00000008713
ENSSSCG00000001546
ENSSSCG00000006461
ENSSSCG00000025716
ENSSSCG00000025932
ENSSSCG00000006242
ENSSSCG00000006250
ENSSSCG00000006249
ENSSSCG00000022216
ENSSSCG00000026122
ENSSSCG00000017416
ENSSSCG00000015782
ENSSSCG00000008135
ENSSSCG00000014966
ENSSSCG00000002348
ENSSSCG00000009030
ENSSSCG00000004890
ENSSSCG00000004464
ENSSSCG00000026196
ENSSSCG00000000133
ENSSSCG00000022287
ENSSSCG00000007753
ENSSSCG00000017549
ENSSSCG00000024595
ENSSSCG00000025686
ENSSSCG00000030621
ENSSSCG00000023150
ENSSSCG00000017614
ENSSSCG00000012342
ENSSSCG00000026989
ENSSSCG00000027532
ENSSSCG00000015175
ENSSSCG00000028487
ENSSSCG00000005323
ENSSSCG00000005325
ENSSSCG00000013538
ENSSSCG00000012117
ENSSSCG00000012118
ENSSSCG00000001787
ENSSSCG00000023522
ENSSSCG00000000655
ENSSSCG00000000654
ENSSSCG00000006063
ENSSSCG00000027587
ENSSSCG00000004408
ENSSSCG00000027742
ENSSSCG00000020870
ENSSSCG00000029715
ENSSSCG00000026063
ENSSSCG00000006871
ENSSSCG00000023171
ENSSSCG00000029367
ENSSSCG00000029836
ENSSSCG00000014819
ENSSSCG00000007812
ENSSSCG00000023762
ENSSSCG00000012173
ENSSSCG00000012171
ENSSSCG00000020906
ENSSSCG00000011145
ENSSSCG00000026357
ENSSSCG00000013144
ENSSSCG00000014039
ENSSSCG00000010438
ENSSSCG00000009833
ENSSSCG00000004241
ENSSSCG00000021546
ENSSSCG00000012166
ENSSSCG00000014855
ENSSSCG00000022049
ENSSSCG00000028536
ENSSSCG00000028637
ENSSSCG00000027353
ENSSSCG00000010631
ENSSSCG00000010224
ENSSSCG00000009644
ENSSSCG00000027396
ENSSSCG00000025027
ENSSSCG00000007268
ENSSSCG00000013984
ENSSSCG00000025326
ENSSSCG00000007546
ENSSSCG00000017887
ENSSSCG00000029438
ENSSSCG00000008039
ENSSSCG00000011465
ENSSSCG00000016265
ENSSSCG00000024279
ENSSSCG00000013313
ENSSSCG00000013307
ENSSSCG00000029070
ENSSSCG00000001658
ENSSSCG00000001657
ENSSSCG00000005625
ENSSSCG00000005880
ENSSSCG00000023557
ENSSSCG00000008061
ENSSSCG00000021278
ENSSSCG00000028521
ENSSSCG00000024623
ENSSSCG00000017335
ENSSSCG00000017992
ENSSSCG00000016092
ENSSSCG00000016095
ENSSSCG00000014265
ENSSSCG00000004165
ENSSSCG00000000570
ENSSSCG00000022774
ENSSSCG00000002841
ENSSSCG00000030548
ENSSSCG00000030291
ENSSSCG00000024162
ENSSSCG00000017039
ENSSSCG00000001849
ENSSSCG00000001076
ENSSSCG00000015262
ENSSSCG00000020967
ENSSSCG00000025478
ENSSSCG00000012591
ENSSSCG00000027628
ENSSSCG00000022796
ENSSSCG00000008354
ENSSSCG00000008347
ENSSSCG00000004044
ENSSSCG00000015436
ENSSSCG00000015435
ENSSSCG00000027369
ENSSSCG00000022757
ENSSSCG00000021149
ENSSSCG00000016342
ENSSSCG00000020930
ENSSSCG00000009419
ENSSSCG00000023863
ENSSSCG00000011764
ENSSSCG00000011885
ENSSSCG00000024430
ENSSSCG00000014125
ENSSSCG00000014124
ENSSSCG00000022197
ENSSSCG00000027344
ENSSSCG00000025836
ENSSSCG00000017239
ENSSSCG00000026248
ENSSSCG00000027826
ENSSSCG00000000215
ENSSSCG00000029471
ENSSSCG00000006366
ENSSSCG00000030122
ENSSSCG00000009664
ENSSSCG00000025308
ENSSSCG00000023926
ENSSSCG00000016175
ENSSSCG00000016174
ENSSSCG00000011165
ENSSSCG00000017924
ENSSSCG00000009563
ENSSSCG00000014899
ENSSSCG00000014902
ENSSSCG00000003080
ENSSSCG00000026757
ENSSSCG00000005429
ENSSSCG00000028740
ENSSSCG00000029092
ENSSSCG00000021914
ENSSSCG00000012397
ENSSSCG00000015113
ENSSSCG00000015105
ENSSSCG00000015106
ENSSSCG00000024362
ENSSSCG00000011313
ENSSSCG00000021495
ENSSSCG00000009882
ENSSSCG00000009881
ENSSSCG00000009885
ENSSSCG00000016933
ENSSSCG00000003766
ENSSSCG00000003763
ENSSSCG00000005163
ENSSSCG00000008997
ENSSSCG00000000449
ENSSSCG00000004438
ENSSSCG00000027860
ENSSSCG00000004535
ENSSSCG00000030505
ENSSSCG00000024673
ENSSSCG00000017591
ENSSSCG00000023630
ENSSSCG00000016792
ENSSSCG00000026412
ENSSSCG00000023248
ENSSSCG00000013853
ENSSSCG00000013524
ENSSSCG00000009705
ENSSSCG00000021431
ENSSSCG00000012076
ENSSSCG00000006642
ENSSSCG00000014618
ENSSSCG00000024152
ENSSSCG00000022912
ENSSSCG00000002135
ENSSSCG00000001696
ENSSSCG00000007495
ENSSSCG00000002532
ENSSSCG00000002538
ENSSSCG00000030673
ENSSSCG00000023333
ENSSSCG00000024671
ENSSSCG00000026383
ENSSSCG00000028400
ENSSSCG00000009492

## Sheet: Sheet2
	24 common elements in "FMDV" and "PRRSV":			20 common elements in "FMDV" "PRRSV" "SVA":
	ENSSSCG00000027855			ENSSSCG00000027855
	ENSSSCG00000026454			ENSSSCG00000026454
	ENSSSCG00000025588			ENSSSCG00000025588
	ENSSSCG00000023716			ENSSSCG00000023178
	ENSSSCG00000023178			ENSSSCG00000020906
	ENSSSCG00000020906			ENSSSCG00000017723
	ENSSSCG00000017723			ENSSSCG00000015014
	ENSSSCG00000015014			ENSSSCG00000014156
	ENSSSCG00000014336			ENSSSCG00000012076
	ENSSSCG00000014156			ENSSSCG00000011951
	ENSSSCG00000012076			ENSSSCG00000011874
	ENSSSCG00000011951			ENSSSCG00000009477
	ENSSSCG00000011874			ENSSSCG00000008090
	ENSSSCG00000009477			ENSSSCG00000007007
	ENSSSCG00000008090			ENSSSCG00000005211
	ENSSSCG00000007007			ENSSSCG00000004830
	ENSSSCG00000005211			ENSSSCG00000004369
	ENSSSCG00000004830			ENSSSCG00000004154
	ENSSSCG00000004369			ENSSSCG00000004125
	ENSSSCG00000004154			ENSSSCG00000001076
	ENSSSCG00000004125
	ENSSSCG00000002383
	ENSSSCG00000001404
	ENSSSCG00000001076

## Sheet: Sheet3
ENSSSCG00000009477	EDNRB	chr11:54691945-54718001	7.08669	5.46232	0.375598	0.0426	0.417589	endothelin receptor type B [Source:HGNC Symbol;Acc:HGNC:3180]	--	--	ssc04916,ssc04022,ssc04020,ssc04080	Melanogenesis,cGMP-PKG signaling pathway,Calcium signaling pathway,Neuroactive ligand-receptor interaction	The protein encoded by this gene is a G protein-coupled receptor which activates a phosphatidylinositol-calcium second messenger system. Its ligand, endothelin, consists of a family of three potent vasoactive peptides: ET1, ET2, and ET3. Studies suggest that the multigenic disorder, Hirschsprung disease type 2, is due to mutations in the endothelin receptor type B gene.
ENSSSCG00000004369	-	chr1:81577473-81601278	11.4226	8.39635	0.444053	0.00265	0.0762516	--	--	--	--	--
ENSSSCG00000004830	ATP10A	chr1:157470910-157522115	16.1217	11.9431	0.432828	0.00215	0.0654264	ATPase, class V, type 10A [Source:HGNC Symbol;Acc:HGNC:13542]	--	--	--	--	The protein encoded by this gene belongs to the family of P-type cation transport ATPases, and to the subfamily of aminophospholipid-transporting ATPases. The aminophospholipid translocases transport phosphatidylserine and phosphatidylethanolamine from one side of a bilayer to another. This gene is maternally expressed. It maps within the most common interval of deletion responsible for Angelman …
ENSSSCG00000014156	ARRDC3	chr2:101569558-101583976	32.1205	24.6125	0.384102	0.0052	0.120865	arrestin domain containing 3 [Source:HGNC Symbol;Acc:HGNC:29263]	--	--	--	--
ENSSSCG00000026454	PMAIP1	chr1:178852778-178857414	59.2783	47.6873	0.3139	0.0253	0.315378	phorbol-12-myristate-13-acetate-induced protein 1 [Source:HGNC Symbol;Acc:HGNC:9108]	--	--	ssc05203,ssc04115	Viral carcinogenesis,p53 signaling pathway					This gene belongs to a pro-apoptotic subfamily within the BCL-2 protein family, referred to as the BCL-2 homology domain 3 (BH3)-only subfamily, which determine whether a cell commits to apoptosis. In response to death-inducing stimuli, BH3-only members inhibit the anti-apoptotic BCL-2 family members, which under steady-state conditions keep the multi-BH domain proteins BAX and BAK, in an inactiv…
ENSSSCG00000025588	FJX1	chr2:27784533-27785847	243.772	201.601	0.274027	0.04395	0.423668	four jointed box 1 [Source:HGNC Symbol;Acc:HGNC:17166]	--	--	--	--	The protein encoded by this gene is the human ortholog of mouse and Drosophila four-jointed gene product. The Drosophila protein is important for growth and differentiation of legs and wings, and for proper development of the eyes. The exact function of this gene in humans is not known.
ENSSSCG00000004125	STX11	chr1:23480021-23510485	67.5599	53.7369	0.330253	0.01725	0.257063	syntaxin 11 [Source:HGNC Symbol;Acc:HGNC:11429]	--	--	ssc04130	SNARE interactions in vesicular transport	This gene encodes a member of the syntaxin family. Syntaxins have been implicated in the targeting and fusion of intracellular transport vesicles. This family member may regulate protein transport among late endosomes and the trans-Golgi network. Mutations in this gene have been associated with familial hemophagocytic lymphohistiocytosis.
ENSSSCG00000001076	RNF144B	chr7:14781094-14860574	4.01529	1.90328	1.07702	5e-05	0.00318682	ring finger protein 144B [Source:HGNC Symbol;Acc:HGNC:21578]	--	--	--	--
ENSSSCG00000012076	MX2	chr13:215028063-215059085	146.234	36.1282	2.01708	5e-05	0.00318682	MX dynamin-like GTPase 2 [Source:HGNC Symbol;Acc:HGNC:7533]	GO:0009615,GO:0051607,GO:0002252,GO:0051707,GO:0009607,GO:0051704,GO:0035455,GO:0006952,GO:0034097,GO:0010033,GO:0006950,GO:0002376,GO:0042221,GO:0005635,GO:0005525,GO:0031967,GO:0031975,GO:0019001,GO:0032561,GO:0005622,GO:0044424,GO:0007049,GO:0050896,GO:0043229,GO:1901363,GO:0043231,GO:0097159,GO:0006913,GO:0051169,GO:0005515,GO:0036094,GO:0008150,GO:0005634,GO:0044428,GO:0043226,GO:0012505,GO:…	response to virus,defense response to virus,immune effector process,response to other organism,response to biotic stimulus,multi-organism process,response to interferon-alpha,defense response,response to cytokine stimulus,response to organic substance,response to stress,immune system process,response to chemical stimulus,nuclear envelope,GTP binding,organelle envelope,envelope,guanyl nucleotide b…	--	--
ENSSSCG00000001404	TNF	chr7:27549595-27552338	16.3908	10.1808	0.687041	5e-05	0.00318682	Tumor necrosis factor Tumor necrosis factor, membrane form Intracellular domain 1 Intracellular domain 2 C-domain 1 C-domain 2 Tumor necrosis factor, soluble form [Source:UniProtKB/Swiss-Prot;Acc:P23563]	--	--	ssc05133,ssc04620,ssc05134,ssc04621,ssc05164,ssc05168,ssc04064,ssc05140,ssc05152,ssc05161,ssc04380,ssc04622,ssc05160,ssc05142,ssc05323,ssc04210,ssc04640,ssc05144,ssc04668,ssc05321,ssc04060,ssc05145,ssc04612,ssc05205,ssc04660,ssc05166,ssc04932,ssc05143,ssc05332,ssc05014,ssc05010,ssc04940,ssc05322,ssc04350,ssc05414,ssc04650,ssc05410,ssc04664,ssc04010,ssc04920,ssc04150,ssc05330,ssc05146,ssc04930,ssc…	Pertussis,Toll-like receptor signaling pathway,Legionellosis,NOD-like receptor signaling pathway,Influenza A,Herpes simplex infection,NF-kappa B signaling pathway,Leishmaniasis,Tuberculosis,Hepatitis B,Osteoclast differentiation,RIG-I-like receptor signaling pathway,Hepatitis C,Chagas disease (American trypanosomiasis),Rheumatoid arthritis,Apoptosis,Hematopoietic cell lineage,Malaria,TNF signalin…
ENSSSCG00000027855	SOCS1	chr3:32671706-32672538	2.39319	1.32079	0.857541	0.0144	0.23054	suppressor of cytokine signaling 1 [Source:HGNC Symbol;Acc:HGNC:19383]	--	--	ssc04380,ssc05145,ssc04917,ssc04630,ssc04120,ssc05206,ssc04910,ssc04930	Osteoclast differentiation,Toxoplasmosis,Prolactin signaling pathway,Jak-STAT signaling pathway,Ubiquitin mediated proteolysis,MicroRNAs in cancer,Insulin signaling pathway,Type II diabetes mellitus
ENSSSCG00000005211	CD274	chr1:242396224-242416185	25.692	16.001	0.683152	5e-05	0.00318682	CD274 molecule [Source:HGNC Symbol;Acc:HGNC:17635]	--	--	ssc04514	Cell adhesion molecules (CAMs)
ENSSSCG00000007007	IDO1	chr17:10806298-10928870	137.321	107.084	0.358808	0.02545	0.316458	indoleamine 2,3-dioxygenase 1 [Source:HGNC Symbol;Acc:HGNC:6059]	--	--	ssc05143,ssc00380,ssc01100	African trypanosomiasis,Tryptophan metabolism,Metabolic pathways	This gene encodes indoleamine 2,3-dioxygenase (IDO) - a heme enzyme that catalyzes the first and rate-limiting step in tryptophan catabolism to N-formyl-kynurenine. This enzyme acts on multiple tryptophan substrates including D-tryptophan, L-tryptophan, 5-hydroxy-tryptophan, tryptamine, and serotonin. This enzyme is thought to play a role in a variety of pathophysiological processes such as antim…
ENSSSCG00000017723	CCL2	chr12:42514167-42516128	36.5447	15.3326	1.25305	5e-05	0.00318682	C-C motif chemokine 2 [Source:UniProtKB/Swiss-Prot;Acc:P42831]	--	--	ssc05164,ssc05168,ssc04668,ssc04621,ssc04060,ssc04062,ssc05142,ssc05144,ssc05323	Influenza A,Herpes simplex infection,TNF signaling pathway,NOD-like receptor signaling pathway,Cytokine-cytokine receptor interaction,Chemokine signaling pathway,Chagas disease (American trypanosomiasis),Malaria,Rheumatoid arthritis
ENSSSCG00000008090	IL1A	chr3:45453544-45466239	229.56	158.65	0.533022	0.00115	0.0410868	interleukin 1 alpha [Source:HGNC Symbol;Acc:HGNC:5991]	--	--	ssc05133,ssc05164,ssc05132,ssc05162,ssc05140,ssc05152,ssc04380,ssc05323,ssc04210,ssc04640,ssc05321,ssc04060,ssc04932,ssc05332,ssc04940,ssc05020,ssc04010	Pertussis,Influenza A,Salmonella infection,Measles,Leishmaniasis,Tuberculosis,Osteoclast differentiation,Rheumatoid arthritis,Apoptosis,Hematopoietic cell lineage,Inflammatory bowel disease (IBD),Cytokine-cytokine receptor interaction,Non-alcoholic fatty liver disease (NAFLD),Graft-versus-host disease,Type I diabetes mellitus,Prion diseases,MAPK signaling pathway
ENSSSCG00000023716	TNFAIP6	chr15:90395-102494	0.515105	1.04373	-1.0188	0.04705	0.437899	TNF alpha induced protein 6 [Source:HGNC Symbol;Acc:HGNC:11898]	--	--	--	--
ENSSSCG00000004154	TNFAIP3	chr1:29825729-29841626	43.1811	27.7429	0.63828	5e-05	0.00318682	TNF alpha induced protein 3 [Source:HGNC Symbol;Acc:HGNC:11896]	--	--	ssc05162,ssc04064,ssc04668,ssc04621,ssc05169	Measles,NF-kappa B signaling pathway,TNF signaling pathway,NOD-like receptor signaling pathway,Epstein-Barr virus infection
ENSSSCG00000020906	TNFSF10	chr13:119874406-119883953	44.223	22.6966	0.962317	5e-05	0.00318682	tumor necrosis factor superfamily member 10 [Source:HGNC Symbol;Acc:HGNC:11925]	--	--	ssc05164,ssc05162,ssc04650,ssc04060,ssc04068,ssc04210	Influenza A,Measles,Natural killer cell mediated cytotoxicity,Cytokine-cytokine receptor interaction,FoxO signaling pathway,Apoptosis															The protein encoded by this gene is a cytokine that belongs to the tumor necrosis factor (TNF) ligand family. This protein preferentially induces apoptosis in transformed and tumor cells, but does not appear to kill normal cells although it is expressed at a significant level in most normal tissues. This protein binds to several members of TNF receptor superfamily including TNFRSF10A/TRAILR1, TNF…
ENSSSCG00000002383	FOS	chr7:104293656-104297121	80.019	48.1097	0.734013	5e-05	0.00318682	FBJ murine osteosarcoma viral oncogene homolog [Source:HGNC Symbol;Acc:HGNC:3796]	--	--	ssc05168,ssc04620,ssc05031,ssc05161,ssc04725,ssc05140,ssc04380,ssc05133,ssc05200,ssc04668,ssc04728,ssc04713,ssc04917,ssc05166,ssc05210,ssc04662,ssc05132,ssc04915,ssc05142,ssc04921,ssc04024,ssc04660,ssc04010,ssc05323	Herpes simplex infection,Toll-like receptor signaling pathway,Amphetamine addiction,Hepatitis B,Cholinergic synapse,Leishmaniasis,Osteoclast differentiation,Pertussis,Pathways in cancer,TNF signaling pathway,Dopaminergic synapse,Circadian entrainment,Prolactin signaling pathway,HTLV-I infection,Colorectal cancer,B cell receptor signaling pathway,Salmonella infection,Estrogen signaling pathway,Cha…	Enables DNA-binding transcription activator activity, RNA polymerase II-specific; RNA polymerase II cis-regulatory region sequence-specific DNA binding activity; and chromatin binding activity. Acts upstream of or within several processes, including positive regulation of osteoclast differentiation; response to muscle stretch; and skeletal muscle cell differentiation. Located in endoplasmic retic…
ENSSSCG00000011951	NFKBIZ	chr13:166744537-166776678	68.1623	47.2364	0.529074	0.00025	0.0125444	nuclear factor of kappa light polypeptide gene enhancer in B-cells inhibitor, zeta [Source:HGNC Symbol;Acc:HGNC:29805]	GO:0006952,GO:0044424,GO:0006950,GO:0010468,GO:0005622,GO:0010467,GO:0043231,GO:0043229,GO:0043227,GO:0005515,GO:0043226,GO:2000112,GO:0010556,GO:0060255,GO:0009058,GO:1901576,GO:0044249,GO:0034645,GO:0005634,GO:0090304,GO:0009059,GO:0019222,GO:0005575,GO:0031326,GO:0016070,GO:0009889,GO:0043170,GO:0044260,GO:1901360,GO:0051252,GO:0000988,GO:0005488,GO:0003712,GO:0006355,GO:2001141,GO:0006351,GO:…	defense response,intracellular part,response to stress,regulation of gene expression,intracellular,gene expression,intracellular membrane-bounded organelle,intracellular organelle,membrane-bounded organelle,protein binding,organelle,regulation of cellular macromolecule biosynthetic process,regulation of macromolecule biosynthetic process,regulation of macromolecule metabolic process,biosynthetic …	ssc05202	Transcriptional misregulation in cancer					Involved in T cell receptor signaling pathway and positive regulation of T-helper 17 cell differentiation. Acts upstream of or within inflammatory response. Located in nucleus. Is expressed in early conceptus; eye; and genitourinary system. Used to study Stevens-Johnson syndrome and atopic dermatitis. Orthologous to human NFKBIZ (NFKB inhibitor zeta).
ENSSSCG00000015014	ZC3H12C	chr9:42847518-42912936	42.4195	34.3331	0.305126	0.02805	0.334309	zinc finger CCCH-type containing 12C [Source:HGNC Symbol;Acc:HGNC:29362]	--	--	--	--	Predicted to enable endoribonuclease activity and mRNA binding activity. Predicted to be involved in RNA phosphodiester bond hydrolysis, endonucleolytic. Predicted to be active in cytoplasmic ribonucleoprotein granule and nucleus
ENSSSCG00000011874	PARP14	chr13:147430045-147483562	19.8142	7.9609	1.31553	5e-05	0.00318682	poly(ADP-ribose) polymerase family member 14 [Source:HGNC Symbol;Acc:HGNC:29232]	--	--	--	--	his gene encodes a member of the poly(ADP-ribose) polymerase (PARP) protein family. The encoded anti-apoptotic protein may regulate aerobic glycolysis and promote survival of cancer cells. Increased expression of this gene has been reported in a variety of tumor types.
ENSSSCG00000014336	EGR1	chr2:146156064-146160020	9.74531	6.97348	0.482829	0.0031	0.0850105	early growth response 1 [Source:HGNC Symbol;Acc:HGNC:3238]	--	--	ssc05020,ssc05166	Prion diseases,HTLV-I infection				The protein encoded by this gene belongs to the EGR family of C2H2-type zinc-finger proteins. It is a nuclear protein and functions as a transcriptional regulator. The products of target genes it activates are required for differentitation and mitogenesis.
ENSSSCG00000023178	BATF2	chr2:6312309-6321081	9.64616	6.33534	0.606533	0.00035	0.0164533	basic leucine zipper transcription factor, ATF-like 2 [Source:HGNC Symbol;Acc:HGNC:25163]	--	--	--	--
