# Supplementary material for: RNF144B negatively regulates antiviral immunity by targeting MDA5 for autophagic degradation
Source: EMBO Rep. 2024 Sep 16;25(10):4594–624. doi: 10.1038/s44319-024-00256-w (PMC11467429; doi:10.1038/s44319-024-00256-w)
Supplement: Supplementary file 10 — Figure EV Source Data [file 44319_2024_256_MOESM10_ESM.zip › SourceDateForExpanded View/Figure EV1/1B.xlsx]

## Sheet: Sheet1
1		hGAPDH	FJX
	NC	15.6776	27.1188	11.4412	0	1
	746	16.3904	27.7357	11.3453	-0.0959444	1.06876
	1088	15.4633	28.076	12.6127	1.17149	0.443961
	1229	16.1778	28.8476	12.6698	1.22861	0.426728
2		GAPDH	FJX
	NC	14.9092	27.9455	13.0362	0	1
	746	14.8565	27.8688	13.0123	-0.0239363	1.01673
	1088	15.9911	30.1565	14.1654	1.12913	0.457193
	1229	15.6135	30.2702	14.6567	1.62045	0.325234
3		GAPDH	FJX
	NC	14.9507	27.818	12.8673	0	1
	746	14.9085	27.7045	12.796	-0.0713129	1.05067
	1088	15.3692	28.8719	13.5027	0.635338	0.64379
	1229	15.0374	28.9937	13.9563	1.08899	0.470089
