# Supplementary material for: RNF144B negatively regulates antiviral immunity by targeting MDA5 for autophagic degradation
Source: EMBO Rep. 2024 Sep 16;25(10):4594–624. doi: 10.1038/s44319-024-00256-w (PMC11467429; doi:10.1038/s44319-024-00256-w)
Supplement: Supplementary file 10 — Figure EV Source Data [file 44319_2024_256_MOESM10_ESM.zip › SourceDateForExpanded View/Figure EV1/1C.xlsx]

## Sheet: Sheet1
1
	hGAPDH	ZC3H12C
NC	14.6855	28.0857	13.4002	0	1
186	14.5299	29.403	14.8731	1.47287	0.360265
1564	14.4122	28.2983	13.8861	0.485829	0.714086
2254	14.4999	27.0205	12.5206	0.170785	0.888359
2
	GAPDH	ZC3
NC	14.9057	25.9561	11.0504	0	1
186	14.5425	27.4144	12.8719	1.82144	0.282938
1564	15.5707	27.2232	11.6525	0.602079	0.658804
2254	15.1609	26.8737	11.7128	0.258999	0.835668
3
	GAPDH	ZC3
NC	14.6855	28.0416	13.3561	0	1
186	14.5379	29.3639	14.8261	1.46996	0.360991
1564	14.4448	28.215	13.7702	0.414096	0.75049
2254	14.8336	28.5772	13.7435	0.387423	0.764494
