# Supplementary material for: RNF144B negatively regulates antiviral immunity by targeting MDA5 for autophagic degradation
Source: EMBO Rep. 2024 Sep 16;25(10):4594–624. doi: 10.1038/s44319-024-00256-w (PMC11467429; doi:10.1038/s44319-024-00256-w)
Supplement: Supplementary file 10 — Figure EV Source Data [file 44319_2024_256_MOESM10_ESM.zip › SourceDateForExpanded View/Figure EV1/1D.xlsx]

## Sheet: Sheet1
1		GAPDH-H	RNF-H
	SI-NC	15.6873	25.5704	9.88311	0	1
	SI532	15.7348	26.7477	11.0129	1.12978	0.456985
	SI976	15.9989	26.9976	10.9986	1.11552	0.461525
	SI1112	16.2952	27.59	11.2949	1.41176	0.375854
2		hgapdh	hrnf
	nc	14.5604	23.2396	8.67921	0	1
	532	15.1591	25.0255	9.86639	1.18717	0.439162
	976	15.2773	25.6192	10.3418	1.66263	0.315864
	1112	14.7411	25.5256	10.7844	2.10522	0.232416
3		hgapdh	hrnf
	nc	15.2043	24.8961	9.69176	0	1
	532	14.564	25.0811	10.5171	0.825353	0.564344
	976	14.8156	25.5028	10.6872	0.995447	0.50158
	1112	15.3065	26.0658	10.7593	1.06757	0.477122
