# Supplementary material for: RNF144B negatively regulates antiviral immunity by targeting MDA5 for autophagic degradation
Source: EMBO Rep. 2024 Sep 16;25(10):4594–624. doi: 10.1038/s44319-024-00256-w (PMC11467429; doi:10.1038/s44319-024-00256-w)
Supplement: Supplementary file 10 — Figure EV Source Data [file 44319_2024_256_MOESM10_ESM.zip › SourceDateForExpanded View/Figure EV1/1E.xlsx]

## Sheet: Sheet1
1		GAPDH	VSV
	NC-Vmock-1	14.9092	34.9522	20.043	0	1
	sifjx-Vmock-1	15.005	35.7758	20.7708	0.727778	0.603833
	nc-v8-1	15.0115	15.0277	0.0161304	-20.0268	1.06827e+06
	sifjx-v8-1	14.8565	14.5778	-0.278687	-20.3217	1.31048e+06
	NC-V12-1	15.9911	13.4601	-2.531	-22.574	6.24374e+06
	SIFJX-V12-1	15.6135	12.7734	-2.84013	-22.8831	7.73576e+06
2		GAPDH	VSV
	NC-Vmock-2	14.9092	34.9522	20.043	0	1
	sifjx-Vmock-2	15.2972	34.8632	19.5661	-0.476926	1.39177
	nc-v8-2	14.9657	14.7213	-0.244424	-20.2874	1.27973e+06
	sifjx-v8-2	15.0711	14.7073	-0.363803	-20.4068	1.39012e+06
	NC-V12-2	15.7171	12.463	-3.25411	-23.2971	1.03068e+07
	SIFJX-V12-2	16.1303	12.8246	-3.30573	-23.3487	1.06822e+07
3		GAPDH	VSV
	NC-Vmock	14.9507	35.2485	20.2978	0	1
	sifjx-Vmock	15.0374	34.857	19.8197	-0.478179	1.39298
	nc-v8	15.0372	15.0335	-0.00374031	-20.3016	1.29236e+06
	sifjx-v8	14.9085	14.5528	-0.355693	-20.6535	1.64942e+06
	NC-V12	15.9792	13.8241	-2.15508	-22.4529	5.74119e+06
	SIFJX-V12	15.6537	13.0818	-2.57189	-22.8697	7.66432e+06
1		GAPDH	VSV
	NC-VMOCK-1	14.983	34.6166	19.6336	0	1
	SIZC3-VMOCK-1	14.7716	34.0224	19.2508	-0.382767	1.30384
	NC-V8-1	15.3007	14.9702	-0.330523	-19.9641	1.02281e+06
	SIZC3-V8-1	15.3499	13.9013	-1.44854	-21.0821	2.22e+06
	NC-V12-1	15.8864	13.0978	-2.78859	-22.4222	5.62015e+06
	SIZC3-V12-1	15.6222	12.683	-2.93923	-22.5728	6.23869e+06
2		GAPDH	VSV
	NC-VMOCK-1	14.983	34.6166	19.6336	0	1
	SIZC3-VMOCK-2	15.1609	33.6689	18.508	-1.12563	2.18197
	NC-V8-2	14.9966	14.0719	-0.924702	-20.5583	1.54405e+06
	SIZC3-V8-2	15.1079	14.0904	-1.01749	-20.6511	1.64661e+06
	NC-V12-2	15.5545	13.1308	-2.42366	-22.0572	4.36406e+06
	SIZC3-V12-2	15.5604	13.0552	-2.50518	-22.1388	4.61777e+06
3		GAPDH	VSV
	NC-VMOCK	14.9863	34.6796	19.6932	0	1
	SIZC3-VMOCK	14.7891	34.3413	19.5521	-0.141089	1.10274
	NC-V8	15.3209	15.097	-0.223968	-19.9172	990089
	SIZC3-V8	15.3886	14.1086	-1.27998	-20.9732	2.05858e+06
	NC-V12	15.8423	13.0582	-2.78409	-22.4773	5.83914e+06
	SIZC3-V12	15.6593	12.7383	-2.92099	-22.6142	6.42035e+06
