# Supplementary material for: RNF144B negatively regulates antiviral immunity by targeting MDA5 for autophagic degradation
Source: EMBO Rep. 2024 Sep 16;25(10):4594–624. doi: 10.1038/s44319-024-00256-w (PMC11467429; doi:10.1038/s44319-024-00256-w)
Supplement: Supplementary file 10 — Figure EV Source Data [file 44319_2024_256_MOESM10_ESM.zip › SourceDateForExpanded View/Figure EV1/1F.xlsx]

## Sheet: Sheet1
		GAPDH	VSV-N
	NC1-MOCK	14.2997	31.1991	16.8994	0	1
	NC2-MOCK	14.5257	30.9025	16.3768	-0.522582	1.43652
	NC3-MOCK	14.4903	30.8124	16.3221	-0.577369	1.49213
	SIRNF-1-MOCK	14.8908	31.2882	16.3974	-0.502035	1.41621
	SIRNF-2-MOCK	14.2381	30.8806	16.6425	-0.25693	1.19493
	SIRNF-3-MOCK	14.1813	30.8635	16.6821	-0.217306	1.16256
	NC1-VSV	15.1612	11.2312	-3.92999	-20.8294	1.86329e+06
	NC2-VSV	15.0148	11.1016	-3.91321	-20.8126	1.84174e+06
	NC3-VSV	15.2288	11.23	-3.9988	-20.8982	1.95431e+06
	SIRNF-1-VSV	14.3142	11.3269	-2.98728	-19.8867	969386
	SIRNF-2-VSV	14.6718	11.9262	-2.74569	-19.6451	819915
	SIRNF-3-VSV	14.3993	11.3539	-3.04547	-19.9449	1.00929e+06
