# Supplementary material for: RNF144B negatively regulates antiviral immunity by targeting MDA5 for autophagic degradation
Source: EMBO Rep. 2024 Sep 16;25(10):4594–624. doi: 10.1038/s44319-024-00256-w (PMC11467429; doi:10.1038/s44319-024-00256-w)
Supplement: Supplementary file 10 — Figure EV Source Data [file 44319_2024_256_MOESM10_ESM.zip › SourceDateForExpanded View/Figure EV1/1G.xlsx]

## Sheet: Sheet1
		hGAPDH	emcv
	NC-MOCK	15.1821	32.0546	16.8724	0	1
	NC-EMCV	14.9551	9.98716	-4.9679	-21.8403	3.7549e+06
	siRNF-mock	14.5317	29.8415	15.3097	-1.56271	2.95409
	siRNF-EMCV	14.559	10.0972	-4.46183	-21.3343	2.64397e+06
		hGAPDH	emcv
	NC-MOCK	15.1821	32.0546	16.8724	0	1
	NC-EMCV	14.804	9.94456	-4.85944	-21.7319	3.48297e+06
	siRNF-mock	14.5317	26.5738	12.0421	1.20195	0.434686
	siRNF-EMCV	14.3874	10.1897	-4.1977	-21.0701	2.20163e+06
		hGAPDH	emcv
	NC-MOCK	15.2047	31.6448	16.44	0	1
	NC-EMCV	14.985	9.92097	-5.06407	-21.5041	2.9743e+06
	siRNF-mock	14.4917	29.7354	15.2437	-1.19632	2.29154
	siRNF-EMCV	14.5436	10.1047	-4.43888	-20.8789	1.92834e+06
