# Supplementary material for: RNF144B negatively regulates antiviral immunity by targeting MDA5 for autophagic degradation
Source: EMBO Rep. 2024 Sep 16;25(10):4594–624. doi: 10.1038/s44319-024-00256-w (PMC11467429; doi:10.1038/s44319-024-00256-w)
Supplement: Supplementary file 10 — Figure EV Source Data [file 44319_2024_256_MOESM10_ESM.zip › SourceDateForExpanded View/Figure EV1/1H.xlsx]

## Sheet: Sheet1
		GAPDH	EMCV
	plvx-mock-1	15.5113	29.3608	13.8495	0	1
	rnf-mock-1	15.4337	30.3304	14.8967	1.04717	0.483917
	plvx-emcv-1	15.4566	12.3729	-3.08373	-16.9333	125146
	rnf-emcv-1	15.6765	12.1262	-3.55033	-17.3999	172933
		GAPDH	EMCV
	plvx-mock-2	15.5113	29.3608	13.8495	0	1
	rnf-mock-2	15.5408	29.8366	14.2958	0.446281	0.733932
	plvx-emcv-2	15.9372	12.8084	-3.12875	-16.9783	129113
	rnf-emcv-2	15.5292	11.9707	-3.55855	-17.4081	173921
		GAPDH	EMCV
	plvx-mock-3	15.5382	29.5157	13.9775	0	1
	rnf-mock-3	15.4768	30.2399	14.7631	0.785567	0.580124
	plvx-emcv-3	15.4946	12.3905	-3.10406	-17.0816	138697
	rnf-emcv-3	15.689	12.1709	-3.51813	-17.4957	184806
