# Supplementary material for: RNF144B negatively regulates antiviral immunity by targeting MDA5 for autophagic degradation
Source: EMBO Rep. 2024 Sep 16;25(10):4594–624. doi: 10.1038/s44319-024-00256-w (PMC11467429; doi:10.1038/s44319-024-00256-w)
Supplement: Supplementary file 10 — Figure EV Source Data [file 44319_2024_256_MOESM10_ESM.zip › SourceDateForExpanded View/Figure EV1/1J-K.xlsx]

## Sheet: Sheet1
		GAPDH	IFNB1							GAPDH	ISG15
1	T-MOCK	14.2504	32.5331	18.2827	0	1			T-MOCK	14.2504	23.764	9.5135	0	1
	SH2-MOCK	14.9681	33.4668	18.4987	0.21599	0.860955			SH2-MOCK	14.9681	24.7545	9.7864	0.272898	0.827655
	T-POLYIC	14.6043	23.3723	8.76799	-9.51469	731.49			T-POLYIC	14.6043	19.7447	5.14043	-4.37308	20.7218
	SH2-POLY	14.8818	20.9508	6.06902	-12.2137	4749.86			SH2-POLY	14.8818	18.4881	3.60634	-5.90716	60.0112
		GAPDH	IFNB1							GAPDH	ISG15
2	T-MOCK	14.2504	32.5331	18.2827	0	1			T-MOCK	14.2504	23.764	9.5135	0	1
	SH2-MOCK	14.7369	33.935	19.1981	0.915385	0.530202			SH2-MOCK	14.7369	24.3755	9.6386	0.125098	0.916942
	T-POLYIC	15.01	23.2989	8.28891	-9.99378	1019.6			T-POLYIC	15.01	19.9575	4.94749	-4.56601	23.6868
	SH2-POLY	14.9181	21.2176	6.29951	-11.9832	4048.51			SH2-POLY	14.9181	18.3631	3.44498	-6.06852	67.113
		GAPDH	IFNB1							GAPDH	ISG15
3	T-MOCK	14.2282	32.2523	18.0242	0	1			T-MOCK	14.2504	23.764	9.5135	0	1
	SH2-MOCK	14.9562	33.578	18.6218	0.597592	0.660856			SH2-MOCK	15.0639	24.3755	9.31163	-0.201871	1.15019
	T-POLYIC	14.6514	23.4439	8.79246	-9.23172	601.206			T-POLYIC	14.889	19.2747	4.38568	-5.12783	34.9647
	SH2-POLY	14.9249	21.0812	6.1563	-11.8679	3737.54			SH2-POLY	15.1022	18.2138	3.11164	-6.40187	84.5578
