# Supplementary material for: RNF144B negatively regulates antiviral immunity by targeting MDA5 for autophagic degradation
Source: EMBO Rep. 2024 Sep 16;25(10):4594–624. doi: 10.1038/s44319-024-00256-w (PMC11467429; doi:10.1038/s44319-024-00256-w)
Supplement: Supplementary file 10 — Figure EV Source Data [file 44319_2024_256_MOESM10_ESM.zip › SourceDateForExpanded View/Figure EV1/1L-1M.xlsx]

## Sheet: Sheet1
		ACTIN	IFNB1						ACTIN	ISG15
1	NC-MOCK	13.6402	26.9228	13.2827	0	1		NC-MOCK	13.6402	26.8566	13.2164	0	1
	nc-poly	16.4602	20.193	3.73284	-9.54981	749.512		nc-poly	15.1735	23.3091	8.13568	-5.08073	33.8418
	KD3-mock	13.1674	26.1439	12.9764	-0.306239	1.23648		KD3-mock	13.8871	26.0758	12.1887	-1.02775	2.03884
	KD3-poly	14.7475	16.9273	2.17979	-11.1029	2199.36		KD3-poly	13.2527	20.4658	7.21311	-6.0033	64.1468
		ACTIN	IFNB1						ACTIN	ISG
2	NC-MOCK	14.4625	26.8457	12.3832	0	1		NC-MOCK	14.4625	26.9704	12.5079	0	1
	nc-poly	17.4767	20.0744	2.59774	-9.78548	882.519		nc-poly	16.0641	23.1158	7.0517	-5.45615	43.9001
	KD3-mock	14.0048	26.0589	12.0541	-0.329151	1.25627		KD3-mock	14.6428	25.9731	11.3303	-1.1776	2.262
	KD3-poly	15.738	16.8622	1.12418	-11.259	2450.82		KD3-poly	14.1427	20.4491	6.30637	-6.20148	73.5923
		ACTIN	IFNB1						ACTIN	ISG
3	NC-MOCK	13.6354	26.702	13.0666	0	1		NC-MOCK	13.6932	26.7898	13.0966	0	1
	nc-poly	17.4374	20.2122	2.77485	-10.2918	1253.52		nc-poly	15.1851	23.2761	8.09103	-5.00552	32.1227
	KD3-mock	13.2008	26.1466	12.9458	-0.120794	1.08733		KD3-mock	13.866	26.0808	12.2148	-0.881719	1.84257
	KD3-poly	14.7771	16.971	2.19389	-10.8727	1875.08		KD3-poly	13.2289	20.4584	7.22943	-5.86712	58.3685
