# Supplementary material for: RNF144B negatively regulates antiviral immunity by targeting MDA5 for autophagic degradation
Source: EMBO Rep. 2024 Sep 16;25(10):4594–624. doi: 10.1038/s44319-024-00256-w (PMC11467429; doi:10.1038/s44319-024-00256-w)
Supplement: Supplementary file 10 — Figure EV Source Data [file 44319_2024_256_MOESM10_ESM.zip › SourceDateForExpanded View/Figure EV1/1N.xlsx]

## Sheet: Sheet1
293T		ACTIN	RNF
1	Mock	14.975	28.6261	13.6512	0	1
	poly(I:C)	14.7319	26.9062	12.1743	-1.47688	2.78346
		ACTIN	RNF
2	Mock	14.975	27.4635	12.4886	0	1
	poly(I:C)	15.0464	26.4567	11.4103	-1.07825	2.11147
		ACTIN	RNF
3	Mock	14.9277	27.3783	12.4506	0	1
	poly(I:C)	14.9022	26.3121	11.4099	-1.04066	2.05717
