# Supplementary material for: RNF144B negatively regulates antiviral immunity by targeting MDA5 for autophagic degradation
Source: EMBO Rep. 2024 Sep 16;25(10):4594–624. doi: 10.1038/s44319-024-00256-w (PMC11467429; doi:10.1038/s44319-024-00256-w)
Supplement: Supplementary file 10 — Figure EV Source Data [file 44319_2024_256_MOESM10_ESM.zip › SourceDateForExpanded View/Figure EV2/2D.xlsx]

## Sheet: Sheet1
293T
		GAPDH	ISG15						GAPDH	STAT1
1	Mock	13.5305	22.7827	9.25216	0	1		Mock	13.5305	20.3827	6.85218	0	1
	EV	13.6758	21.3013	7.62551	-1.62666	3.08797		EV	13.6758	19.1354	5.45955	-1.39263	2.62557
	RNF144B-myc	13.5141	23.0908	9.57663	0.324469	0.798592		RNF144B-myc	13.5141	20.8248	7.31068	0.458502	0.727742
		GAPDH	ISG15						GAPDH	STAT1
2	Mock	14.1295	23.8539	9.72442	0	1		Mock	14.1295	20.5496	6.42015	0	1
	EV	14.1497	21.773	7.62335	-2.10106	4.29025		EV	14.1497	19.1925	5.04282	-1.37733	2.59786
	RNF144B-myc	14.0576	24.3326	10.275	0.550546	0.682762		RNF144B-myc	14.0576	20.9574	6.89976	0.479609	0.717172
		GAPDH	ISG15						GAPDH	STAT1
3	Mock	13.4693	23.0529	9.58359	0	1		Mock	13.7406	20.3593	6.61865	0	1
	EV	13.6733	21.2978	7.62451	-1.95908	3.88814		EV	13.7415	18.9806	5.23907	-1.37958	2.60192
	RNF144B-myc	13.4005	23.1948	9.79428	0.210693	0.864122		RNF144B-myc	13.4876	20.808	7.32037	0.701723	0.614837
