# Supplementary material for: RNF144B negatively regulates antiviral immunity by targeting MDA5 for autophagic degradation
Source: EMBO Rep. 2024 Sep 16;25(10):4594–624. doi: 10.1038/s44319-024-00256-w (PMC11467429; doi:10.1038/s44319-024-00256-w)
Supplement: Supplementary file 10 — Figure EV Source Data [file 44319_2024_256_MOESM10_ESM.zip › SourceDateForExpanded View/Figure EV2/2G.xlsx]

## Sheet: Sheet1
		hGAPDH	EMCV
1	MYC-MOCK	13.752	32.0181	18.2661	0	1
	MYC-EMCV	13.7233	13.3492	-0.374107	-18.6403	408577
	48-MOCK	13.9829	29.4767	15.4938	-2.77234	6.83216
	48-EMCV	13.5683	13.662	0.0937157	-18.1724	295424
		hGAPDH	EMCV
2	MYC-MOCK	14.0149	30.2173	16.2025	0	1
	MYC-EMCV	14.2161	12.2675	-1.94859	-18.1511	291080
	48-MOCK	14.0653	31.0716	17.0063	0.803856	0.572816
	48-EMCV	14.3019	12.1919	-2.11	-18.3125	325539
		hGAPDH	EMCV
3	MYC-MOCK	13.752	31.9226	18.1707	0	1
	MYC-EMCV	13.7818	13.3981	-0.383659	-18.5543	384954
	48-MOCK	13.9774	29.4363	15.4589	-2.71177	6.55126
	48-EMCV	13.6895	13.6882	-0.00128841	-18.172	295328
