# Supplementary material for: RNF144B negatively regulates antiviral immunity by targeting MDA5 for autophagic degradation
Source: EMBO Rep. 2024 Sep 16;25(10):4594–624. doi: 10.1038/s44319-024-00256-w (PMC11467429; doi:10.1038/s44319-024-00256-w)
Supplement: Supplementary file 10 — Figure EV Source Data [file 44319_2024_256_MOESM10_ESM.zip › SourceDateForExpanded View/Figure EV3/3F.xlsx]

## Sheet: Sheet1
	AA1-DC	2.9			AA1-macro	0.7			AA1-CD4	60			AA1-CD8	34.3			AA1-CD19	57.6
	AA2-DC	1.6			AA2-macro	0.4			AA2-CD4	60.5			AA2-CD8	33.8			AA2-CD19	59.9
	AA3-DC	1.6			AA3-macro	0.5			AA3-CD4	62			AA3-CD8	34			AA3-CD19	51.4
	aa1-DC	2.6			aa1-macro	0.7			aa1-CD4	56			aa1-CD8	38.7			aa1-CD19	54.6
	aa2-DC	1.9			aa2-macro	0.5			aa2-CD4	64.1			aa2-CD8	31.7			aa2-CD19	54.7
	aa3-DC	2			aa3-macro	0.7			aa3-CD4	62.4			aa3-CD8	32.7			aa3-CD19	58.8
