# Supplementary material for: RNF144B negatively regulates antiviral immunity by targeting MDA5 for autophagic degradation
Source: EMBO Rep. 2024 Sep 16;25(10):4594–624. doi: 10.1038/s44319-024-00256-w (PMC11467429; doi:10.1038/s44319-024-00256-w)
Supplement: Supplementary file 10 — Figure EV Source Data [file 44319_2024_256_MOESM10_ESM.zip › SourceDateForExpanded View/Figure EV4/4A.xlsx]

## Sheet: Sheet1
BMDM
sample	mACTIN	EMCV
AA1-MOCK	14.1087	32.1725	18.0638	0	1
AA1-MOCK	14.1441	32.1944	18.0504	-0.0133982	1.00933
AA1-MOCK	14.2724	32.4288	18.1564	0.0926428	0.937803
AA1-EMCV-4	14.7656	19.6951	4.92951	-13.1343	8990.92
AA1-EMCV-4	14.7809	19.6793	4.89833	-13.1654	9187.39
AA1-EMCV-4	14.7318	19.6104	4.87862	-13.1851	9313.72
AA1-EMCV-8	15.1828	19.6194	4.43659	-13.6272	12652.8
AA1-EMCV-8	15.0966	19.5864	4.48984	-13.5739	12194.3
AA1-EMCV-8	15.1162	19.6258	4.50959	-13.5542	12028.6
AA1-EMCV-12	15.2398	19.3703	4.13057	-13.9332	15642.6
AA1-EMCV-12	15.1655	19.3289	4.1634	-13.9004	15290.7
AA1-EMCV-12	15.1052	19.3778	4.27259	-13.7912	14176.1
aa1-m-mock	13.8669	31.9289	18.062	-0.00177765	1.00123
aa1-m-mock	13.8152	31.8953	18.08	0.0162735	0.988783
aa1-m-mock	13.6594	31.4073	17.7479	-0.315875	1.24477
aa1-m-emcv-4	13.8565	19.496	5.63947	-12.4243	5496.48
aa1-m-emcv-4	13.8163	19.4582	5.64195	-12.4218	5487.04
aa1-m-emcv-4	13.7754	19.4592	5.68388	-12.3799	5329.88
aa1-m-emcv-8	14.7071	19.2664	4.55924	-13.5045	11621.6
aa1-m-emcv-8	14.6099	19.1956	4.58564	-13.4781	11410.9
aa1-m-emcv-8	14.64	19.1997	4.55967	-13.5041	11618.2
aa1-m-emcv-12	14.8651	19.564	4.69884	-13.3649	10549.8
aa1-m-emcv-12	14.8999	19.5065	4.60654	-13.4572	11246.8
aa1-m-emcv-12	14.7207	19.5042	4.78354	-13.2802	9948.23
