# Supplementary material for: RNF144B negatively regulates antiviral immunity by targeting MDA5 for autophagic degradation
Source: EMBO Rep. 2024 Sep 16;25(10):4594–624. doi: 10.1038/s44319-024-00256-w (PMC11467429; doi:10.1038/s44319-024-00256-w)
Supplement: Supplementary file 10 — Figure EV Source Data [file 44319_2024_256_MOESM10_ESM.zip › SourceDateForExpanded View/Figure EV4/4B.xlsx]

## Sheet: Sheet1
	Rnf144b+/+			Rnf144b-/-
0h	0	0	0	0	0	0
8h	5.6	5.5	4.9	3.6	3.7	3.9
12h	6.8	6.1	5.5	4.4	4	4.5
