# Supplementary material for: RNF144B negatively regulates antiviral immunity by targeting MDA5 for autophagic degradation
Source: EMBO Rep. 2024 Sep 16;25(10):4594–624. doi: 10.1038/s44319-024-00256-w (PMC11467429; doi:10.1038/s44319-024-00256-w)
Supplement: Supplementary file 10 — Figure EV Source Data [file 44319_2024_256_MOESM10_ESM.zip › SourceDateForExpanded View/Figure EV4/4C.xlsx]

## Sheet: Sheet1
BMDC
Sample Name	ACTIN	EMCV
AA-DC-MOCK	12.5995	30.4692	17.8697	0	1
AA-DC-MOCK	12.6656	30.5061	17.8405	-0.0291471	1.02041
AA-DC-MOCK	12.6613	30.9385	18.2772	0.407526	0.753915
AA-DC-EMCV-4	13.1689	20.7584	7.58954	-10.2801	1243.44
AA-DC-EMCV-4	13.0591	20.7602	7.70114	-10.1685	1150.89
AA-DC-EMCV-4	12.9997	20.7563	7.7566	-10.1131	1107.48
AA-DC-EMCV-8	13.6804	16.5846	2.90416	-14.9655	31993.9
AA-DC-EMCV-8	13.7223	16.5519	2.82956	-15.0401	33691.8
AA-DC-EMCV-8	13.5861	16.6049	3.01882	-14.8508	29549.4
AA-DC-EMCV-12	13.3599	17.845	4.48508	-13.3846	10694.5
AA-DC-EMCV-12	13.2268	17.8021	4.5753	-13.2944	10046.2
AA-DC-EMCV-12	13.1182	17.8622	4.74408	-13.1256	8937.1
aa-emcv-mock	13.0429	31.3034	18.2605	0.390876	0.762666
aa-emcv-mock	12.9816	31.1523	18.1708	0.301113	0.811626
aa-emcv-mock	12.7886	31.3063	18.5177	0.647991	0.638168
aa-emcv-4	13.0116	21.2918	8.2802	-9.58947	770.403
aa-emcv-4	13.0572	21.1729	8.11572	-9.75395	863.438
aa-emcv-4	12.8564	21.2301	8.37371	-9.49596	722.051
aa-emcv-8	13.3276	17.8685	4.54089	-13.3288	10288.7
aa-emcv-8	13.3358	17.8102	4.47443	-13.3952	10773.7
aa-emcv-8	13.2094	17.8137	4.60428	-13.2654	9846.43
aa-emcv-12	13.445	18.3046	4.85956	-13.0101	8249.59
aa-emcv-12	13.2822	18.2437	4.96148	-12.9082	7686.92
aa-emcv-12	13.1589	18.2589	5.1	-12.7697	6983.17
