# Supplementary material for: RNF144B negatively regulates antiviral immunity by targeting MDA5 for autophagic degradation
Source: EMBO Rep. 2024 Sep 16;25(10):4594–624. doi: 10.1038/s44319-024-00256-w (PMC11467429; doi:10.1038/s44319-024-00256-w)
Supplement: Supplementary file 10 — Figure EV Source Data [file 44319_2024_256_MOESM10_ESM.zip › SourceDateForExpanded View/Figure EV4/4E.xlsx]

## Sheet: Sheet1
BMDM
		MACTIN	ifnb1			date
1	Rnf144b+/+-MOCK	13.0932	26.0339	12.9407	0	1
	Rnf144b+/+-EMCV	13.3576	23.1401	9.78251	-3.15818	8.92704
	Rnf144b-/--MOCK	13.3254	25.8918	12.5664	-0.374254	1.29617
	Rnf144b-/--EMCV	12.9205	20.9402	8.01964	-4.92105	30.2959
		MACTIN	ifnb1
2	Rnf144b+/+-MOCK	13.282	26.3118	13.0297	0	1
	Rnf144b+/+-EMCV	13.0061	22.7749	9.76885	-3.26087	9.58561
	Rnf144b-/--MOCK	13.5514	25.6116	12.0601	-0.969583	1.95827
	Rnf144b-/--EMCV	13.3312	21.1212	7.78996	-5.23976	37.7855
		MACTIN	ifnb1
3	Rnf144b+/+-MOCK	13.2871	25.6583	12.3713	0	1
	Rnf144b+/+-EMCV	12.9567	22.3383	9.38161	-2.98965	7.94281
	Rnf144b-/--MOCK	13.5731	25.6652	12.092	-0.279231	1.21355
	Rnf144b-/--EMCV	13.3474	21.047	7.69954	-4.67172	25.4876
		MACTIN	TNF
1	Rnf144b+/+-MOCK	14.1535	23.5286	9.37503	0	1
	Rnf144b+/+-EMCV	12.519	17.0525	4.53356	-4.84148	28.6702
	Rnf144b-/--MOCK	14.664	23.7992	9.1352	-0.239831	1.18085
	Rnf144b-/--EMCV	13.3343	17.0834	3.74914	-5.6259	49.3814
		MACTIN	TNF
2	Rnf144b+/+-MOCK	14.9083	24.3176	9.4093	0	1
	Rnf144b+/+-EMCV	13.0802	17.7034	4.62323	-4.78607	27.5899
	Rnf144b-/--MOCK	15.3509	24.7111	9.36019	-0.0491152	1.03463
	Rnf144b-/--EMCV	14.0039	17.9159	3.912	-5.4973	45.1703
		MACTIN	TNF
3	Rnf144b+/+-MOCK	14.1938	23.5932	9.39937	0	1
	Rnf144b+/+-EMCV	12.5814	17.0624	4.481	-4.91838	30.2398
	Rnf144b-/--MOCK	14.7376	24.1255	9.38787	-0.011507	1.00801
	Rnf144b-/--EMCV	13.4712	17.158	3.68682	-5.71256	52.4385
		MACTIN	IL6
1	Rnf144b+/+-MOCK	14.1535	29.7611	15.6075	0	1
	Rnf144b+/+-EMCV	13.4051	22.3824	8.97732	-7.53957	186.053
	Rnf144b-/--MOCK	14.664	30.2371	15.573	-0.0345392	1.02423
	Rnf144b-/--EMCV	12.6995	19.8571	7.15755	-8.44999	349.704
		MACTIN	IL6
2	Rnf144b+/+-MOCK	14.9083	31.4252	16.5169	0	1
	Rnf144b+/+-EMCV	13.1796	22.8569	9.67727	-6.83962	114.533
	Rnf144b-/--MOCK	15.3509	33.1271	17.7762	1.25926	0.417757
	Rnf144b-/--EMCV	14.0039	22.1681	8.16423	-8.35266	326.89
		MACTIN	IL6
3	Rnf144b+/+-MOCK	14.0181	29.5108	15.4927	0	1
	Rnf144b+/+-EMCV	12.4389	20.521	8.08209	-7.4106	170.142
	Rnf144b-/--MOCK	14.6571	30.2283	15.5711	0.0784565	0.94707
	Rnf144b-/--EMCV	12.6677	19.8297	7.16203	-8.33066	321.943
