# Supplementary material for: RNF144B negatively regulates antiviral immunity by targeting MDA5 for autophagic degradation
Source: EMBO Rep. 2024 Sep 16;25(10):4594–624. doi: 10.1038/s44319-024-00256-w (PMC11467429; doi:10.1038/s44319-024-00256-w)
Supplement: Supplementary file 10 — Figure EV Source Data [file 44319_2024_256_MOESM10_ESM.zip › SourceDateForExpanded View/Figure EV4/4F.xlsx]

## Sheet: Sheet1
BMDC
		MACTIN	ifnb1			date
1	Rnf144b+/+-MOCK	13.6402	26.9228	13.2827	0	1
	Rnf144b+/+-EMCV	15.1735	22.8018	7.62836	-5.65429	50.3628
	Rnf144b-/--MOCK	13.1674	26.1439	12.9764	-0.306239	1.23648
	Rnf144b-/--EMCV	14.1517	20.6704	6.51867	-6.76398	108.683
		MACTIN	ifnb1
2	Rnf144b+/+-MOCK	14.4625	26.8457	12.3832	0	1
	Rnf144b+/+-EMCV	16.0641	22.6798	6.61564	-5.76759	54.4774
	Rnf144b-/--MOCK	14.0048	26.0589	12.0541	-0.329151	1.25627
	Rnf144b-/--EMCV	14.7911	20.5824	5.79128	-6.59194	96.4656
		MACTIN	ifnb1
3	Rnf144b+/+-MOCK	14.4182	26.9904	12.5722	0	1
	Rnf144b+/+-EMCV	16.0896	22.6435	6.55389	-6.0183	64.8169
	Rnf144b-/--MOCK	14.0477	26.0505	12.0028	-0.56938	1.48389
	Rnf144b-/--EMCV	14.7597	20.5455	5.78582	-6.78637	110.383
		MACTIN	TNF
1	Rnf144b+/+-MOCK	15.6844	24.8452	9.16073	0	1
	Rnf144b+/+-EMCV	13.2603	17.5732	4.31285	-4.84788	28.7977
	Rnf144b-/--MOCK	15.7841	24.688	8.90395	-0.256785	1.19481
	Rnf144b-/--EMCV	13.848	17.4603	3.61236	-5.54838	46.7981
		MACTIN	TNF
2	Rnf144b+/+-MOCK	15.561	25.0378	9.47679	0	1
	Rnf144b+/+-EMCV	13.3074	17.6782	4.37076	-5.10603	34.4405
	Rnf144b-/--MOCK	15.6143	24.9449	9.33052	-0.146266	1.1067
	Rnf144b-/--EMCV	13.6693	17.6401	3.97089	-5.5059	45.4402
		MACTIN	TNF
3	Rnf144b+/+-MOCK	15.6918	24.8106	9.11881	0	1
	Rnf144b+/+-EMCV	13.2844	17.5982	4.31374	-4.80507	27.9557
	Rnf144b-/--MOCK	15.7736	24.7031	8.92949	-0.189324	1.14023
	Rnf144b-/--EMCV	13.8849	17.4127	3.52779	-5.59102	48.2021
		MACTIN	IL6
1	Rnf144b+/+-MOCK	15.6844	23.4537	7.76923	0	1
	Rnf144b+/+-EMCV	13.0831	18.904	5.82086	-1.94837	3.85938
	Rnf144b-/--MOCK	15.7841	23.6313	7.84723	0.0780058	0.947366
	Rnf144b-/--EMCV	13.848	17.6859	3.83793	-3.9313	15.2559
		MACTIN	IL6
2	Rnf144b+/+-MOCK	15.561	23.9407	8.3797	0	1
	Rnf144b+/+-EMCV	13.0171	19.3916	6.37455	-2.00514	4.01429
	Rnf144b-/--MOCK	15.6143	24.2491	8.63475	0.255055	0.837955
	Rnf144b-/--EMCV	13.6693	18.1563	4.48703	-3.89267	14.8529
		MACTIN	IL6
3	Rnf144b+/+-MOCK	15.5926	23.4	7.80745	0	1
	Rnf144b+/+-EMCV	13.0362	18.9725	5.93629	-1.87116	3.65826
	Rnf144b-/--MOCK	15.7231	23.5992	7.87614	0.0686932	0.953501
	Rnf144b-/--EMCV	13.7378	17.6877	3.94987	-3.85757	14.4959
