# Supplementary material for: RNF144B negatively regulates antiviral immunity by targeting MDA5 for autophagic degradation
Source: EMBO Rep. 2024 Sep 16;25(10):4594–624. doi: 10.1038/s44319-024-00256-w (PMC11467429; doi:10.1038/s44319-024-00256-w)
Supplement: Supplementary file 10 — Figure EV Source Data [file 44319_2024_256_MOESM10_ESM.zip › SourceDateForExpanded View/Figure EV5/5A.xlsx]

## Sheet: Sheet1
	Ifnb1
	Rnf144b+/+			Rnf144b-/-
mock	1	1	1	1.21914	1.47703	1.39563
	Isg15
	Rnf144b+/+			Rnf144b-/-
mock	1	1	1	4.3901	5.24306	4.62806
	Ifit1
	Rnf144b+/+			Rnf144b-/-
mock	1	1	1	2.23065	2.19213	2.46617
	Ifit2
	Rnf144b+/+			Rnf144b-/-
mock	1	1	1	1.27518	1.2007	1.18287
	Ifit3
	Rnf144b+/+			Rnf144b-/-
mock	1	1	1	1.50135	1.35367	1.46267
	Mx1
	Rnf144b+/+			Rnf144b-/-
mock	1	1	1	1.47632	1.83051	2.61714
