# Supplementary material for: RNF144B negatively regulates antiviral immunity by targeting MDA5 for autophagic degradation
Source: EMBO Rep. 2024 Sep 16;25(10):4594–624. doi: 10.1038/s44319-024-00256-w (PMC11467429; doi:10.1038/s44319-024-00256-w)
Supplement: Supplementary file 10 — Figure EV Source Data [file 44319_2024_256_MOESM10_ESM.zip › SourceDateForExpanded View/Figure EV5/5D.xlsx]

## Sheet: Sheet1
	Ifit1
	Rnf144b+/+			Rnf144b-/-
Mock	1	1	1	0.879483	0.83809	0.910076
IFN	91.4543	105.325	92.7537	146.302	149.8	146.955
	Ifit2
	Rnf144b+/+			Rnf144b-/-
Mock	1	1	1	1.31866	1.35219	1.41562
IFN	7.40428	6.50957	7.93343	15.7057	12.5616	12.27
	Isg15
	Rnf144b+/+			Rnf144b-/-
Mock	1	1	1	1.31133	1.52727	1.38819
IFN	24.6784	29.4972	28.6734	35.2814	44.0482	40.2623
