# Supplementary material for: RNF144B negatively regulates antiviral immunity by targeting MDA5 for autophagic degradation
Source: EMBO Rep. 2024 Sep 16;25(10):4594–624. doi: 10.1038/s44319-024-00256-w (PMC11467429; doi:10.1038/s44319-024-00256-w)
Supplement: Supplementary file 10 — Figure EV Source Data [file 44319_2024_256_MOESM10_ESM.zip › SourceDateForExpanded View/Figure EV6/6C-E.xlsx]

## Sheet: Sheet1
	Ifnb1
	Rnf144b+/+			Rnf144b-/-
Mock	1	1	1	1.33707	1.59586	1.31858
Poly(I:C) LMW	82.9165	79.4912	82.2865	115.005	114.853	164.966
Poly(dA:dT)	20.8411	32.8738	20.2652	22.5846	34.8313	27.9906
Poly(I:C) HMW	146.362	141.661	143.723	281.93	257.72	293.202
	TNF
	Rnf144b+/+			Rnf144b-/-
Mock	1	1	1	1.83633	1.91436	1.73159
Poly(I:C) LMW	45.9822	50.3429	33.6867	65.6904	71.1249	56.5797
Poly(dA:dT)	9.13753	10.242	6.59822	10.2874	11.0878	7.41149
Poly(I:C) HMW	17.4269	20.0408	14.3081	26.5219	31.4091	22.8723
	IL6
	Rnf144b+/+			Rnf144b-/-
Mock	1	1	1	0.87935	0.870121	0.806434
Poly(I:C) LMW	8.32164	8.23438	8.68835	18.2663	19.3561	15.5223
Poly(dA:dT)	5.03298	5.01025	5.45119	4.68234	4.59598	5.10684
Poly(I:C) HMW	7.1686	7.79307	6.70591	8.78858	10.3281	8.64709
