# Supplementary material for: RNF144B negatively regulates antiviral immunity by targeting MDA5 for autophagic degradation
Source: EMBO Rep. 2024 Sep 16;25(10):4594–624. doi: 10.1038/s44319-024-00256-w (PMC11467429; doi:10.1038/s44319-024-00256-w)
Supplement: Supplementary file 10 — Figure EV Source Data [file 44319_2024_256_MOESM10_ESM.zip › SourceDateForExpanded View/Figure EV6/6F.xlsx]

## Sheet: Sheet1
		actin	vsv
1	AA1-MOCK	13.784	31.9634	18.1794	0	1
	AA1-V8	15.875	14.8521	-1.02291	-19.2023	603201
	AA1-V12	17.5849	13.7832	-3.8017	-21.9811	4.13963e+06
	aa1mef-mock	13.6815	30.6084	16.9269	-1.25246	2.38248
	aa1mef-V8	13.9752	14.0421	0.0668602	-18.1125	283406
	aa1mef-V12	15.0778	12.9274	-2.15035	-20.3297	1.31782e+06
		ACTIN	VSV
2	AA2-MOCK	13.763	32.063	18.3	0	1
	AA2-V8	15.9077	14.9091	-0.998606	-19.2986	644832
	AA2-V12	17.5858	13.4505	-4.13526	-22.4352	5.67117e+06
	aa2mef-mock	13.6789	31.1786	17.4997	-0.800271	1.74143
	aa2mef-V8	14.0344	13.8863	-0.14819	-18.4481	357640
	aa2mef-V12	15.1556	12.8256	-2.32998	-20.6299	1.62267e+06
		ACTIN	VSV
3	AA3-MOCK	13.6576	31.9091	18.2515	0	1
	AA3-V8	15.6348	14.9208	-0.71398	-18.9655	511908
	AA3-V12	17.4762	13.796	-3.68021	-21.9318	4.00052e+06
	aa3mef-mock	13.5796	30.659	17.0794	-1.17215	2.25348
	aa3mef-V8	13.9018	14.0448	0.143038	-18.1085	282621
	aa3mef-V12	15.0291	12.9742	-2.05491	-20.3065	1.29674e+06
