# Supplementary material for: RNF144B negatively regulates antiviral immunity by targeting MDA5 for autophagic degradation
Source: EMBO Rep. 2024 Sep 16;25(10):4594–624. doi: 10.1038/s44319-024-00256-w (PMC11467429; doi:10.1038/s44319-024-00256-w)
Supplement: Supplementary file 10 — Figure EV Source Data [file 44319_2024_256_MOESM10_ESM.zip › SourceDateForExpanded View/Figure EV6/6G.xlsx]

## Sheet: Sheet1
		actin	hsv
1	AA1-MOCK	13.7662	32.3952	18.629	0	1
	AA1-H12	14.664	18.1416	3.47753	-15.1515	36395.2
	AA1-H24	15.5636	16.2928	0.729151	-17.8998	244561
	aa1mef-mock	13.634	32.7613	19.1273	0.498317	0.707932
	aa1mef-H12	13.5508	17.4281	3.87732	-14.7517	27586.3
	aa1mef-H24	14.2226	15.3364	1.11374	-17.5152	187333
		ACTIN	HSV
2	AA2-MOCK	13.8478	31.9856	18.1378	0	1
	AA2-H12	14.7015	18.1172	3.41567	-14.7222	27028.1
	AA2-H24	15.5333	16.3159	0.782596	-17.3552	167668
	aa2mef-MOCK	13.6887	32.9854	19.2967	1.15883	0.447875
	aa2mef-H12	13.5367	17.424	3.88731	-14.2505	19491.2
	aa2mef-H24	14.1996	15.3701	1.17044	-16.9674	128144
		ACTIN	HSV
3	AA3-MOCK	13.8468	32.3057	18.4588	0	1
	AA3-H12	14.6238	18.1515	3.52769	-14.9312	31241
	AA3-H24	15.5129	16.2548	0.741859	-17.717	215449
	aa3mef-MOCK	13.776	32.6469	18.8708	0.411997	0.751582
	aa3mef-H12	13.4822	17.4188	3.93658	-14.5223	23530.8
	aa3mef-H24	14.2017	15.2606	1.0589	-17.3999	172944
